# Supplementary material for: Predictors of COVID-19 vaccine uptake among persons aged 18 years and above in Ga North Municipality, Ghana using the Health Belief Model: A community-based cross-sectional study
Source: PLoS One. 2023 Nov 7;18(11):e0293350. doi: 10.1371/journal.pone.0293350 (PMC10629641; doi:10.1371/journal.pone.0293350)
Supplement: S1 Data — (XLSX) [file pone.0293350.s001.xlsx]

## Sheet: Factors influencing COVID-19...
start	end				In this section, I will be asking you some questions about yourself and your household. Kindly feel free to ask for explanation if you do not understand anything.	SECTION A: SOCIO-DEMOGRAPHIC CHARACTERISTICS	What is your sex?	How old are you?	What is your highest level of education?	What is your marital status?	What is your household size?	What is your religion?	Which of the following best describes your place of residence?	Which of the following chronic disease do you have?	Which of the following chronic disease do you have?/Cancer	Which of the following chronic disease do you have?/Cardiovascular disease	Which of the following chronic disease do you have?/Diabetes	Which of the following chronic disease do you have?/Hepatic disease	Which of the following chronic disease do you have?/Haematological disease	Which of the following chronic disease do you have?/HIV	Which of the following chronic disease do you have?/Pulmonary disease	Which of the following chronic disease do you have?/Renal disease	Which of the following chronic disease do you have?/Rheumatological disease	Which of the following chronic disease do you have?/None	Which of the following chronic disease do you have?/ Other	Does any member of your household have any of the above disease?	Do you have any family member who has confirmed COVID-19 positive?	Have you done COVD-19 test before?	What was the outcome of the test?	Have you received any COVID-19 vaccination?	In the next section, I will be asking you some questions about COVID-19 and COVID-19 vaccination. Kindly feel free to ask for explanation if you do not understand anything.	SECTION B: HEALTH BELIEF MODEL CONTRUCTS	Perceived Susceptibility construct	Do you believe that you can get COVID-19?	Do you believe that your chances of getting COVID-19 will increase if you do not vaccinate against it?	Do you believe that your chances of infecting your family members with COVID-19 will increase if you do not vaccinate against it?	Do you worry about likelihood of you getting COVID-19?	Perceived severity construct	If I get COVID-19, the probability of me recovering is low	I may develop complication if I get COVID-19	I may die if I get COVID-19	Perceived benefit construct	COVID-19 vaccination can prevent me from getting infected with COVID-19.	COVID-19 vaccination can protect me from developing complication if I get infected.	Perceived barrier construct	Distance to the vaccination site for COVID-19 vaccination is far	COVID-19 vaccines have serious side-effects	The COVID-19 vaccines are not effective	My busy schedule does not permit me to go for COVID-19 vaccine
2022-06-14 10:14:05	2022-06-14 10:51:25						Male	35	Tertiary	Married	5	Christian	Urban	None	0	0	0	0	0	0	0	0	0	1	0	Yes	No	No		Yes				Agree	Strongly agree	Strongly agree	Yes		Strongly disagree	Strongly agree	Agree		Strongly agree	Strongly agree		DIsagree	Agree	Disagree	No
2022-06-14 10:59:40	2022-06-14 11:49:47						Female	29	Tertiary	Married	3	Christian	Urban	None	0	0	0	0	0	0	0	0	0	1	0	No	No	No		Yes				Agree	Agree	Agree	Yes		Strongly disagree	Strongly disagree	Strongly disagree		Agree	Agree		DIsagree	Agree	Don't know	No
2022-06-14 12:03:46	2022-06-14 12:10:43						Female	32	Tertiary	Single	5	Christian	Urban	None	0	0	0	0	0	0	0	0	0	1	0	No	No	Yes	Negative	Yes				Agree	Agree	Agree	Yes		Strongly disagree	Disagree	Strongly disagree		Agree	Agree		DIsagree	Disagree	Disagree	No
2022-06-14 12:10:57	2022-06-14 13:01:59						Male	27	Tertiary	Single	4	Christian	Urban	None	0	0	0	0	0	0	0	0	0	1	0	No	No	No		Yes				Strongly agree	Strongly agree	Strongly agree	Yes		Don't know	Don't know	Strongly disagree		Disagree	Strongly agree		Don't know	Disagree	Don't know	No
2022-06-14 13:02:21	2022-06-14 13:58:20						Female	17	JHS	Married	3	Christian	Rural	None	0	0	0	0	0	0	0	0	0	1	0	No	No	No		No				Disagree	Agree	Strongly agree	No		Strongly disagree	Disagree	Strongly agree		Agree	Disagree		Strongly disagree	Agree	Agree	No
2022-06-14 14:37:15	2022-06-14 15:04:25						Female	20	Tertiary	Married	41	Christian	Urban	None	0	0	0	0	0	0	0	0	0	1	0	No	Yes	Yes	Positive	Yes				Strongly agree	Strongly agree	Strongly agree	No		Strongly disagree	Disagree	Agree		Disagree	Strongly agree		DIsagree	Agree	Disagree	No
2022-06-15 09:02:15	2022-06-15 09:13:17						Male	54	Primary school	Married	3	Christian	Urban	None	0	0	0	0	0	0	0	0	0	1	0	No	No	Yes	Negative	Yes				Strongly agree	Strongly agree	Strongly agree	No		Strongly agree	Strongly agree	Strongly agree		Disagree	Strongly agree		Agree	Strongly agree	Strongly agree	No
2022-06-16 10:20:55	2022-06-16 10:40:49						Female	21	Tertiary	Married	5	Christian	Urban	None	0	0	0	0	0	0	0	0	0	1	0	No	No	No		Yes				Strongly agree	Strongly agree	Strongly agree	No		Strongly disagree	Agree	Strongly disagree		Disagree	Disagree		DIsagree	Disagree	Disagree	No
2022-06-16 10:42:19	2022-06-16 10:58:31						Female	22	Tertiary	Single	5	Christian	Urban	None	0	0	0	0	0	0	0	0	0	1	0	No	No	No		No				Strongly agree	Strongly agree	Strongly agree	No		Strongly disagree	Strongly agree	Strongly agree		Disagree	Strongly agree		Strongly agree	Agree	Strongly disagree	Yes
2022-06-17 09:02:13	2022-06-17 09:12:21						Male	36	SHS	Single	1	Christian	Urban	None	0	0	0	0	0	0	0	0	0	1	0	No	No	No		No				Strongly agree	Disagree	Agree	Yes		Strongly agree	Agree	Strongly agree		Agree	Agree		Agree	Strongly agree	Disagree	Yes
2022-06-17 09:02:26	2022-06-17 09:16:49						Male	25	Tertiary	Single	2	Christian	Rural	None	0	0	0	0	0	0	0	0	0	1	0	Yes	No	No		Yes				Agree	Agree	Agree	Yes		Strongly agree	Agree	Strongly agree		Strongly agree	Agree		DIsagree	Disagree	Disagree	No
2022-06-20 09:25:52	2022-06-20 09:37:51						Female	52	Primary school	Single	12	Christian	Urban	Hepatic disease	0	0	0	1	0	0	0	0	0	0	0	Yes	No	No		No				Disagree	Disagree	Disagree	Yes		Strongly agree	Strongly agree	Strongly agree		Strongly agree	Agree		DIsagree	Agree	Strongly agree	Yes
2022-06-20 09:38:27	2022-06-20 09:47:44						Female	53	No formal education	Married	2	Christian	Rural	None	0	0	0	0	0	0	0	0	0	1	0	No	No	No		Yes				Strongly agree	Strongly agree	Strongly agree	Yes		Agree	Disagree	Strongly agree		Strongly agree	Strongly agree		DIsagree	Disagree	Agree	No
2022-06-20 09:51:03	2022-06-20 10:02:13						Female	65	No formal education	Married	3	Christian	Rural	None	0	0	0	0	0	0	0	0	0	1	0	No	No	No		No				Disagree	Disagree	Agree	Yes		Agree	Agree	Agree		Agree	Agree		DIsagree	Strongly agree	Agree	No
2022-06-20 09:48:11	2022-06-20 10:05:55						Female	41	Tertiary	Married	5	Christian	Urban	Cardiovascular disease	0	1	0	0	0	0	0	0	0	0	0	Yes	No	Yes	Negative	Yes				Agree	Strongly agree	Strongly agree	Yes		Strongly agree	Agree	Strongly agree		Agree	Agree		DIsagree	Disagree	Don't know	No
2022-06-20 10:02:28	2022-06-20 10:18:58						Female	30	JHS	Single	12	Christian	Urban	None	0	0	0	0	0	0	0	0	0	1	0	No	No	No		No				Strongly disagree	Strongly agree	Strongly agree	Yes		Strongly agree	Agree	Strongly agree		Strongly agree	Agree		Strongly disagree	Strongly agree	Strongly disagree	No
2022-06-20 10:08:33	2022-06-20 10:23:17						Male	42	Primary school	Married	3	Christian	Urban	None	0	0	0	0	0	0	0	0	0	1	0	No	No	Yes	Negative	Yes				Agree	Strongly agree	Agree	No		Strongly disagree	Disagree	Disagree		Agree	Agree		DIsagree	Disagree	Disagree	No
2022-06-20 10:25:08	2022-06-20 10:43:09						Male	40	JHS	Single	2	Christian	Rural	None	0	0	0	0	0	0	0	0	0	1	0	Yes	No	Yes	Negative	Yes				Agree	Agree	Strongly agree	No		Agree	Strongly agree	Strongly agree		Agree	Agree		DIsagree	Disagree	Disagree	No
2022-06-20 09:24:19	2022-06-20 11:05:20						Female	32	Primary school	Married	7	Muslim	Rural	Other	0	0	0	0	0	0	0	0	0	0	1	Yes	No	No		Yes				Strongly agree	Strongly agree	Strongly agree	Yes		Agree	Disagree	Agree		Strongly agree	Agree		Strongly agree	Disagree	Agree	Yes
2022-06-20 13:47:22	2022-06-20 13:52:50						Male	45	Tertiary	Married	5	Christian	Urban	None	0	0	0	0	0	0	0	0	0	1	0	No	No	Yes	Negative	Yes				Strongly agree	Strongly agree	Strongly agree	Yes		Strongly disagree	Strongly agree	Agree		Disagree	Strongly agree		Agree	Agree	Disagree	No
2022-06-20 13:49:36	2022-06-20 14:01:09						Female	49	No formal education	Single	6	Christian	Rural	Cardiovascular disease	0	1	0	0	0	0	0	0	0	0	0	Yes	No	Yes	Negative	No				Strongly agree	Strongly agree	Strongly agree	No		Strongly agree	Strongly agree	Strongly agree		Agree	Agree		DIsagree	Don't know	Don't know	No
2022-06-20 14:28:20	2022-06-20 14:43:36						Male	30	Tertiary	Single	7	Christian	Urban	None	0	0	0	0	0	0	0	0	0	1	0	No	No	No		Yes				Agree	Agree	Agree	Yes		Strongly disagree	Agree	Agree		Agree	Agree		Strongly disagree	Disagree	Agree	Yes
2022-06-21 08:46:30	2022-06-21 08:54:28						Female	20	Tertiary	Single	8	Christian	Urban	None	0	0	0	0	0	0	0	0	0	1	0	No	No	No		Yes				Disagree	Agree	Strongly agree	Yes		Strongly disagree	Strongly disagree	Strongly disagree		Agree	Agree		Strongly disagree	Strongly agree	Strongly disagree	No
2022-06-21 08:55:00	2022-06-21 09:02:07						Female	27	Tertiary	Single	2	Christian	Urban	None	0	0	0	0	0	0	0	0	0	1	0	Yes	No	No		Yes				Agree	Strongly agree	Strongly agree	No		Strongly disagree	Agree	Strongly disagree		Strongly agree	Strongly agree		Strongly agree	Strongly agree	Strongly disagree	No
2022-06-21 09:03:12	2022-06-21 09:12:04						Female	46	Primary school	Married	6	Muslim	Urban	None	0	0	0	0	0	0	0	0	0	1	0	No	No	Yes	Negative	Yes				Strongly disagree	Strongly disagree	Disagree	Yes		Strongly disagree	Agree	Strongly agree		Disagree	Disagree		Strongly disagree	Disagree	Agree	No
2022-06-21 09:12:49	2022-06-21 09:23:37						Male	30	JHS	Married	3	Muslim	Urban	None	0	0	0	0	0	0	0	0	0	1	0	No	No	Yes	Negative	No				Strongly disagree	Strongly disagree	Strongly agree	Yes		Don't know	Strongly agree	Strongly agree		Disagree	Disagree		Don't know	Don't know	Don't know	Yes
2022-06-21 09:49:47	2022-06-21 10:03:40						Female	28	SHS	Married	4	Christian	Urban	None	0	0	0	0	0	0	0	0	0	1	0	No	No	No		No				Strongly disagree	Strongly disagree	Strongly disagree	No		Agree	Disagree	Agree		Don't know	Agree		Strongly disagree	Don't know	Don't know	Yes
2022-06-21 10:03:51	2022-06-21 11:01:53						Female	30	SHS	Married	5	Christian	Rural	None	0	0	0	0	0	0	0	0	0	1	0	No	No	No		Yes				Agree	Agree	Agree	Yes		Strongly disagree	Agree	Agree		Agree	Agree		DIsagree	Disagree	Disagree	No
2022-06-21 11:16:33	2022-06-21 11:27:44						Female	38	JHS	Single	3	Christian	Urban	None	0	0	0	0	0	0	0	0	0	1	0	Yes	No	No		Yes				Agree	Disagree	Strongly agree	No		Strongly agree	Strongly agree	Strongly agree		Disagree	Disagree		Strongly disagree	Agree	Agree	No
2022-06-21 07:59:49	2022-06-21 08:02:09						Female	25	Tertiary	Single	5	Christian	Urban	None	0	0	0	0	0	0	0	0	0	1	0	No	No	No		Yes				Agree	Agree	Agree	Yes		Agree	Agree	Agree		Agree	Agree		Strongly disagree	Agree	Agree	No
2022-06-21 08:02:26	2022-06-21 08:05:00						Female	42	No formal education	Married	6	Christian	Urban	Diabetes	0	0	1	0	0	0	0	0	0	0	0	Yes	Yes	No		Yes				Strongly disagree	Strongly disagree	Strongly disagree	No		Strongly disagree	Strongly disagree	Strongly disagree		Strongly disagree	Strongly disagree		Agree	Disagree	Disagree	No
2022-06-21 11:09:23	2022-06-21 11:13:17						Female	16	SHS	Single	2	Muslim	Urban	None	0	0	0	0	0	0	0	0	0	1	0	Yes	Yes	Yes	Negative	Yes				Disagree	Agree	Strongly disagree	Yes		Agree	Disagree	Disagree		Agree	Agree		Agree	Strongly disagree	Agree	Yes
2022-06-21 11:13:45	2022-06-21 11:22:48						Male	18	SHS	Single	5	Christian	Urban	None	0	0	0	0	0	0	0	0	0	1	0	No	No	No		Yes				Strongly disagree	Agree	Agree	Yes		Strongly disagree	Agree	Disagree		Agree	Agree		DIsagree	Disagree	Disagree	Yes
2022-06-21 11:22:57	2022-06-21 11:26:37						Male	50	No formal education	Married	8	Christian	Urban	None	0	0	0	0	0	0	0	0	0	1	0	No	No	No		Yes				Agree	Agree	Agree	Yes		Agree	Agree	Disagree		Agree	Agree		Agree	Agree	Agree	Yes
2022-06-21 11:26:43	2022-06-21 11:30:41						Female	45	Tertiary	Married	6	Muslim	Urban	None	0	0	0	0	0	0	0	0	0	1	0	No	No	No		Yes				Agree	Agree	Agree	Yes		Agree	Agree	Agree		Agree	Agree		Agree	Agree	Agree	Yes
2022-06-21 11:30:55	2022-06-21 11:37:33						Female	16	SHS	Single	5	Christian	Urban	None	0	0	0	0	0	0	0	0	0	1	0	No	No	No		No				Agree	Agree	Agree	Yes		Agree	Agree	Agree		Agree	Agree		Agree	Agree	Agree	Yes
2022-06-21 11:37:45	2022-06-21 11:41:28						Male	51	Tertiary	Married	7	Christian	Urban	None	0	0	0	0	0	0	0	0	0	1	0	No	No	No		Yes				Agree	Agree	Agree	No		Agree	Agree	Agree		Agree	Agree		Agree	Agree	Agree	Yes
2022-06-21 11:42:03	2022-06-21 11:46:23						Female	19	SHS	Single	4	Christian	Urban	None	0	0	0	0	0	0	0	0	0	1	0	No	No	No		No				Agree	Agree	Agree	Yes		Agree	Agree	Agree		Agree	Agree		Agree	Agree	Agree	Yes
2022-06-21 11:46:28	2022-06-21 11:50:18						Male	20	SHS	Single	3	Muslim	Urban	Other	0	0	0	0	0	0	0	0	0	0	1	Yes	Yes	Yes	Positive	Yes				Agree	Agree	Agree	Yes		Agree	Agree	Agree		Agree	Agree		Agree	Agree	Agree	Yes
2022-06-21 11:50:24	2022-06-21 11:53:05						Female	22	Tertiary	Single	4	Other	Urban	Other	0	0	0	0	0	0	0	0	0	0	1	No	No	No		No				Agree	Agree	Agree	No		Agree	Agree	Agree		Agree	Agree		Agree	Agree	Agree	Yes
2022-06-21 11:53:16	2022-06-21 11:55:44						Male	25	Tertiary	Single	6	Muslim	Urban	Cancer Diabetes	1	0	1	0	0	0	0	0	0	0	0	No	No	Yes	Negative	Yes				Agree	Agree	Agree	Yes		Agree	Agree	Disagree		Agree	Agree		Agree	Agree	Agree	Yes
2022-06-21 11:55:55	2022-06-21 11:57:59						Female	29	Tertiary	Married	4	Muslim	Urban	Other	0	0	0	0	0	0	0	0	0	0	1	Yes	Yes	No		No				Agree	Agree	Agree	No		Agree	Agree	Disagree		Agree	Agree		Agree	Agree	Agree	No
2022-06-21 11:58:03	2022-06-21 11:59:45						Female	18	SHS	Single	6	Traditionalist	Urban	Cancer Hepatic disease Diabetes	1	0	1	1	0	0	0	0	0	0	0	No	Yes	No		Yes				Agree	Agree	Agree	Yes		Agree	Agree	Agree		Agree	Agree		Agree	Agree	Disagree	Yes
2022-06-21 11:59:50	2022-06-21 12:01:33						Female	45	Tertiary	Married	5	Muslim	Urban	None	0	0	0	0	0	0	0	0	0	1	0	Yes	No	Yes	Positive	Yes				Agree	Agree	Strongly agree	No		Agree	Agree	Agree		Agree	Agree		Agree	Agree	Agree	Yes
2022-06-21 12:01:37	2022-06-21 12:04:11						Female	28	Tertiary	Married	4	Christian	Urban	None	0	0	0	0	0	0	0	0	0	1	0	Yes	No	Yes	Positive	No				Agree	Agree	Agree	Yes		Agree	Agree	Agree		Agree	Agree		Agree	Agree	Agree	No
2022-06-21 12:04:57	2022-06-21 12:09:44						Female	47	Tertiary	Married	6	Muslim	Urban	None	0	0	0	0	0	0	0	0	0	1	0	Yes	No	Yes	Negative	No				Agree	Agree	Agree	No		Agree	Agree	Agree		Strongly agree	Agree		Agree	Agree	Agree	No
2022-06-21 12:09:47	2022-06-21 12:11:39						Female	45	No formal education	Married	7	Traditionalist	Urban	None	0	0	0	0	0	0	0	0	0	1	0	Yes	No	No		Yes				Disagree	Agree	Agree	Yes		Agree	Agree	Agree		Disagree	Agree		DIsagree	Strongly disagree	Agree	No
2022-06-21 12:12:09	2022-06-21 12:14:00						Male	58	No formal education	Single	7	Muslim	Urban	Other	0	0	0	0	0	0	0	0	0	0	1	Yes	Yes	Yes	Positive	Yes				Strongly agree	Agree	Agree	Yes		Agree	Agree	Agree		Agree	Agree		Agree	Agree	Agree	Yes
2022-06-21 12:14:04	2022-06-21 12:15:59						Male	19	SHS	Single	4	Christian	Urban	None	0	0	0	0	0	0	0	0	0	1	0	Yes	No	No		Yes				Agree	Agree	Agree	Yes		Agree	Agree	Agree		Agree	Agree		Agree	Agree	Agree	Yes
2022-06-21 12:16:04	2022-06-21 12:17:45						Female	55	Primary school	Married	8	Muslim	Urban	Other	0	0	0	0	0	0	0	0	0	0	1	Yes	No	Yes	Negative	Yes				Agree	Agree	Agree	Yes		Agree	Agree	Agree		Agree	Agree		Agree	Agree	Agree	Yes
2022-06-21 12:17:58	2022-06-21 12:21:06						Male	42	SHS	Married	6	Muslim	Urban	None	0	0	0	0	0	0	0	0	0	1	0	Yes	No	No		No				Agree	Agree	Disagree	No		Agree	Agree	Agree		Agree	Agree		Agree	Agree	Disagree	No
2022-06-21 12:21:11	2022-06-21 12:23:21						Male	55	Tertiary	Married	88	Muslim	Urban	Diabetes	0	0	1	0	0	0	0	0	0	0	0	No	No	No		No				Agree	Agree	Agree	Yes		Strongly disagree	Agree	Agree		Disagree	Agree		Agree	Disagree	Agree	Yes
2022-06-21 12:23:25	2022-06-21 12:25:44						Male	55	Tertiary	Married	8	Other	Urban	None	0	0	0	0	0	0	0	0	0	1	0	Yes	No	No		Yes				Agree	Agree	Agree	Yes		Agree	Agree	Agree		Agree	Agree		Agree	Agree	Agree	Yes
2022-06-21 12:25:49	2022-06-21 12:27:44						Female	44	Tertiary	Married	5	Muslim	Urban	None	0	0	0	0	0	0	0	0	0	1	0	Yes	No	No		Yes				Agree	Agree	Agree	No		Agree	Agree	Agree		Agree	Agree		Agree	Agree	Agree	Yes
2022-06-21 14:53:37	2022-06-21 15:14:47						Female	29	Tertiary	Single	8	Christian	Rural	None	0	0	0	0	0	0	0	0	0	1	0	Yes	No	Yes	Negative	Yes				Strongly agree	Agree	Strongly agree	No		Agree	Agree	Strongly agree		Disagree	Strongly agree		Strongly disagree	Disagree	Agree	Yes
2022-06-22 09:24:56	2022-06-22 09:30:28						Female	23	Tertiary	Single	5	Christian	Urban	Other None	0	0	0	0	0	0	0	0	0	1	1	No	No	No		Yes				Strongly agree	Strongly agree	Strongly agree	No		Strongly disagree	Strongly disagree	Strongly disagree		Strongly agree	Strongly agree		DIsagree	Strongly disagree	Strongly disagree	No
2022-06-23 10:25:26	2022-06-23 11:53:31						Male	52	SHS	Married	5	Christian	Urban	None	0	0	0	0	0	0	0	0	0	1	0	No	No	No		No				Agree	Agree	Agree	Yes		Strongly agree	Strongly disagree	Strongly disagree		Strongly disagree	Strongly disagree		Strongly agree	Strongly agree	Strongly agree	No
2022-06-23 11:53:54	2022-06-23 12:06:52						Male	50	SHS	Married	5	Christian	Urban	None	0	0	0	0	0	0	0	0	0	1	0	No	No	No		No				Strongly agree	Strongly disagree	Strongly disagree	Yes		Strongly disagree	Strongly disagree	Strongly disagree		Strongly disagree	Strongly agree		Strongly disagree	Strongly agree	Strongly agree	No
2022-06-23 12:33:52	2022-06-23 12:40:48						Male	32	SHS	Single	3	Christian	Urban	None	0	0	0	0	0	0	0	0	0	1	0	No	No	No		No				Disagree	Disagree	Disagree	No		Strongly disagree	Strongly disagree	Disagree		Disagree	Disagree		Agree	Strongly disagree	Agree	No
2022-06-23 12:42:22	2022-06-23 12:50:38						Female	28	JHS	Single	2	Christian	Urban	None	0	0	0	0	0	0	0	0	0	1	0	No	No	No		No				Agree	Agree	Strongly agree	Yes		Strongly disagree	Agree	Agree		Agree	Agree		DIsagree	Agree	Disagree	No
2022-06-23 12:51:13	2022-06-23 13:04:14						Male	45	SHS	Married	6	Christian	Urban	None	0	0	0	0	0	0	0	0	0	1	0	No	No	No		Yes				Agree	Agree	Agree	Yes		Strongly disagree	Agree	Disagree		Agree	Agree		DIsagree	Agree	Disagree	No
2022-06-23 13:54:52	2022-06-23 13:59:36						Male	32	SHS	Married	3	Christian	Urban	None	0	0	0	0	0	0	0	0	0	1	0	No	No	No		No				Disagree	Agree	Agree	Yes		Don't know	Agree	Agree		Disagree	Agree		Agree	Agree	Strongly disagree	No
2022-06-27 09:40:40	2022-06-27 09:56:04						Female	38	JHS	Married	5	Christian	Urban	None	0	0	0	0	0	0	0	0	0	1	0	No	No	No		No				Disagree	Don't know	Strongly agree	Yes		Don't know	Don't know	Strongly agree		Agree	Don't know		Strongly agree	Strongly agree	Strongly disagree	No
2022-06-27 09:56:13	2022-06-27 10:02:26						Female	36	Tertiary	Married	4	Christian	Urban	None	0	0	0	0	0	0	0	0	0	1	0	No	No	No		Yes				Strongly agree	Strongly agree	Strongly agree	Yes		Strongly agree	Strongly agree	Strongly agree		Strongly agree	Strongly agree		Strongly agree	Agree	Disagree	No
2022-06-27 10:06:19	2022-06-27 10:17:04						Female	35	Tertiary	Single	1	Christian	Urban	None	0	0	0	0	0	0	0	0	0	1	0	No	No	No		No				Strongly agree	Don't know	Don't know	Yes		Strongly agree	Don't know	Don't know		Don't know	Don't know		Agree	Don't know	Don't know	No
2022-06-27 10:24:11	2022-06-27 10:34:44						Female	48	Tertiary	Married	6	Christian	Urban	None	0	0	0	0	0	0	0	0	0	1	0	No	No	No		No				Strongly disagree	Strongly disagree	Don't know	Yes		Don't know	Disagree	Disagree		Don't know	Don't know		DIsagree	Don't know	Don't know	No
2022-06-27 10:41:38	2022-06-27 10:47:36						Female	25	SHS	Married	3	Christian	Urban	None	0	0	0	0	0	0	0	0	0	1	0	No	No	Yes	Negative	No				Agree	Agree	Agree	Yes		Agree	Strongly agree	Agree		Agree	Agree		DIsagree	Agree	Disagree	No
2022-06-27 10:48:40	2022-06-28 10:33:52						Male	29	SHS	Single	3	Christian	Urban	None	0	0	0	0	0	0	0	0	0	1	0	No	No	No		No				Disagree	Disagree	Disagree	Yes		Agree	Disagree	Disagree		Disagree	Disagree		Agree	Agree	Agree	No
2022-06-28 10:34:21	2022-06-28 10:39:14						Female	25	SHS	Single	2	Christian	Urban	None	0	0	0	0	0	0	0	0	0	1	0	No	No	No		Yes				Agree	Agree	Agree	Yes		Agree	Agree	Disagree		Disagree	Agree		DIsagree	Agree	Disagree	No
2022-06-28 10:39:31	2022-06-28 10:46:40						Male	48	No formal education	Married	6	Christian	Urban	None	0	0	0	0	0	0	0	0	0	1	0	No	No	No		Yes				Disagree	Disagree	Disagree	Yes		Strongly disagree	Disagree	Disagree		Disagree	Agree		DIsagree	Agree	Disagree	No
2022-06-28 10:47:19	2022-06-28 10:50:49						Male	28	Tertiary	Married	3	Christian	Urban	None	0	0	0	0	0	0	0	0	0	1	0	No	No	No		Yes				Agree	Agree	Agree	Yes		Strongly disagree	Agree	Disagree		Disagree	Agree		DIsagree	Disagree	Disagree	No
2022-06-28 10:52:11	2022-06-28 11:02:12						Male	36	SHS	Married	5	Muslim	Urban	None	0	0	0	0	0	0	0	0	0	1	0	No	No	Yes	Positive	Yes				Agree	Agree	Agree	Yes		Strongly disagree	Disagree	Disagree		Disagree	Agree		Agree	Disagree	Disagree	No
2022-06-28 11:02:27	2022-06-28 11:05:55						Female	52	No formal education	Married	4	Christian	Urban	None	0	0	0	0	0	0	0	0	0	1	0	No	No	No		Yes				Agree	Agree	Agree	Yes		Agree	Agree	Disagree		Disagree	Agree		Agree	Agree	Disagree	No
2022-06-28 11:39:12	2022-06-28 11:45:03						Female	29	SHS	Single	1	Christian	Urban	None	0	0	0	0	0	0	0	0	0	1	0	No	No	Yes	Negative	Yes				Agree	Agree	Agree	Yes		Strongly disagree	Agree	Disagree		Disagree	Agree		DIsagree	Disagree	Disagree	No
2022-06-28 11:45:20	2022-06-28 11:49:10						Male	52	No formal education	Married	3	Christian	Urban	None	0	0	0	0	0	0	0	0	0	1	0	No	No	No		Yes				Agree	Agree	Agree	Yes		Agree	Agree	Disagree		Disagree	Agree		Agree	Disagree	Disagree	No
2022-06-28 12:38:32	2022-06-28 12:47:10						Male	47	No formal education	Married	4	Christian	Urban	None	0	0	0	0	0	0	0	0	0	1	0	No	No	No		Yes				Agree	Agree	Agree	Yes		Strongly disagree	Agree	Disagree		Disagree	Agree		Agree	Disagree	Disagree	No
2022-06-28 12:47:42	2022-06-28 12:52:28						Male	23	Tertiary	Single	2	Christian	Urban	None	0	0	0	0	0	0	0	0	0	1	0	No	No	No		Yes				Agree	Agree	Agree	Yes		Strongly disagree	Agree	Disagree		Disagree	Agree		Agree	Disagree	Disagree	No
2022-06-28 12:52:59	2022-06-28 12:56:39						Male	41	Tertiary	Married	4	Christian	Urban	None	0	0	0	0	0	0	0	0	0	1	0	Yes	No	No		Yes				Agree	Agree	Agree	Yes		Don't know	Agree	Agree		Disagree	Strongly agree		DIsagree	Disagree	Disagree	No
2022-06-28 12:57:26	2022-06-28 13:03:55						Male	36	Tertiary	Single	2	Traditionalist	Urban	None	0	0	0	0	0	0	0	0	0	1	0	No	Yes	No		No				Disagree	Disagree	Disagree	No		Don't know	Don't know	Disagree		Don't know	Disagree		Don't know	Strongly agree	Strongly agree	No
2022-06-28 13:04:09	2022-06-28 13:12:16						Male	30	SHS	Single	2	Christian	Urban	None	0	0	0	0	0	0	0	0	0	1	0	No	No	Yes	Negative	Yes				Agree	Agree	Agree	Yes		Don't know	Agree	Agree		Agree	Agree		Agree	Disagree	Disagree	No
2022-06-21 12:28:06	2022-06-21 12:30:35						Female	42	Tertiary	Married	4	Christian	Urban	None	0	0	0	0	0	0	0	0	0	1	0	Yes	No	No		No				Agree	Disagree	Agree	Yes		Agree	Agree	Agree		Disagree	Agree		Agree	Agree	Agree	No
2022-06-21 12:48:13	2022-06-21 12:52:27						Female	44	Tertiary	Married	5	Christian	Urban	None	0	0	0	0	0	0	0	0	0	1	0	Yes	Yes	Yes	Negative	Yes				Agree	Agree	Agree	Yes		Agree	Agree	Agree		Agree	Agree		Agree	Agree	Agree	Yes
2022-06-21 12:52:32	2022-06-21 12:57:22						Female	20	SHS	Single	4	Christian	Urban	None	0	0	0	0	0	0	0	0	0	1	0	Yes	Yes	No		Yes				Agree	Agree	Agree	Yes		Agree	Disagree	Disagree		Agree	Agree		Agree	Agree	Agree	Yes
2022-06-21 12:57:26	2022-06-21 13:00:43						Female	27	Tertiary	Married	6	Traditionalist	Urban	None	0	0	0	0	0	0	0	0	0	1	0	Yes	No	No		No				Agree	Agree	Agree	Yes		Agree	Agree	Agree		Agree	Agree		Agree	Agree	Agree	Yes
2022-06-21 13:00:46	2022-06-21 13:02:13						Male	58	Tertiary	Married	5	Muslim	Urban	None	0	0	0	0	0	0	0	0	0	1	0	Yes	No	Yes	Negative	No				Agree	Agree	Agree	Yes		Agree	Agree	Agree		Agree	Agree		Agree	Agree	Agree	No
2022-06-21 13:02:20	2022-06-21 13:03:42						Female	52	Tertiary	Married	8	Christian	Urban	Other	0	0	0	0	0	0	0	0	0	0	1	Yes	No	No		No				Disagree	Disagree	Disagree	No		Agree	Agree	Disagree		Disagree	Disagree		DIsagree	Disagree	Disagree	No
2022-06-21 13:03:46	2022-06-21 13:05:27						Male	42	Tertiary	Married	5	Christian	Urban	None	0	0	0	0	0	0	0	0	0	1	0	Yes	Yes	Yes	Positive	Yes				Agree	Agree	Agree	Yes		Agree	Agree	Agree		Agree	Agree		Agree	Agree	Agree	Yes
2022-06-21 13:05:33	2022-06-21 13:07:07						Male	23	SHS	Single	4	Muslim	Urban	None	0	0	0	0	0	0	0	0	0	1	0	Yes	No	No		No				Agree	Agree	Agree	Yes		Agree	Agree	Agree		Agree	Agree		Agree	Agree	Agree	Yes
2022-06-21 13:07:18	2022-06-21 13:09:47						Male	29	Tertiary	Single	3	Christian	Urban	None	0	0	0	0	0	0	0	0	0	1	0	Yes	Yes	No		No				Agree	Agree	Agree	Yes		Agree	Agree	Agree		Agree	Agree		Agree	Agree	Agree	Yes
2022-06-21 13:09:53	2022-06-21 13:11:45						Male	62	No formal education	Married	9	Christian	Urban	Other	0	0	0	0	0	0	0	0	0	0	1	Yes	Yes	Yes	Positive	Yes				Disagree	Agree	Disagree	Yes		Agree	Agree	Agree		Agree	Agree		DIsagree	Don't know	Don't know	Yes
2022-06-21 13:11:53	2022-06-21 13:13:25						Male	19	SHS	Single	5	Christian	Urban	None	0	0	0	0	0	0	0	0	0	1	0	Yes	Yes	Yes	Positive	Yes				Strongly agree	Strongly agree	Strongly agree	Yes		Strongly agree	Strongly agree	Strongly agree		Strongly agree	Strongly agree		Strongly agree	Strongly agree	Strongly agree	Yes
2022-06-21 13:13:28	2022-06-21 13:15:46						Female	20	SHS	Single	6	Muslim	Urban	None	0	0	0	0	0	0	0	0	0	1	0	No	No	No		No				Agree	Agree	Agree	No		Agree	Agree	Agree		Strongly disagree	Agree		Agree	Agree	Agree	No
2022-06-21 13:15:55	2022-06-21 13:20:38						Male	21	Tertiary	Single	4	Traditionalist	Urban	None	0	0	0	0	0	0	0	0	0	1	0	Yes	Yes	No		Yes				Disagree	Disagree	Disagree	Yes		Agree	Disagree	Disagree		Disagree	Disagree		DIsagree	Disagree	Disagree	No
2022-06-21 13:21:36	2022-06-21 13:23:54						Male	22	Tertiary	Single	4	Other	Urban	None	0	0	0	0	0	0	0	0	0	1	0	Yes	Yes	Yes	Positive	Yes				Agree	Strongly disagree	Strongly disagree	No		Strongly disagree	Strongly disagree	Strongly disagree		Strongly disagree	Strongly disagree		Strongly disagree	Strongly disagree	Strongly disagree	Yes
2022-06-21 13:24:01	2022-06-21 13:25:54						Female	23	Tertiary	Single	5	Christian	Urban	None	0	0	0	0	0	0	0	0	0	1	0	Yes	Yes	Yes	Negative	Yes				Agree	Don't know	Agree	Yes		Agree	Agree	Agree		Agree	Agree		Agree	Agree	Agree	Yes
2022-06-21 13:25:59	2022-06-21 13:27:50						Female	24	Tertiary	Single	3	Muslim	Urban	None	0	0	0	0	0	0	0	0	0	1	0	Yes	Yes	No		Yes				Agree	Agree	Strongly disagree	Yes		Agree	Disagree	Disagree		Strongly disagree	Agree		Agree	Agree	Agree	Yes
2022-06-21 13:27:54	2022-06-21 13:31:03						Male	25	SHS	Single	2	Traditionalist	Urban	None	0	0	0	0	0	0	0	0	0	1	0	Yes	No	Yes	Negative	Yes				Agree	Agree	Agree	Yes		Agree	Agree	Agree		Agree	Agree		Agree	Agree	Agree	Yes
2022-06-21 13:31:07	2022-06-21 13:33:03						Female	26	Tertiary	Married	3	Christian	Urban	None	0	0	0	0	0	0	0	0	0	1	0	Yes	No	No		Yes				Agree	Agree	Agree	Yes		Agree	Agree	Agree		Agree	Agree		Agree	Agree	Agree	Yes
2022-06-21 13:33:52	2022-06-21 13:37:29						Male	27	Tertiary	Married	3	Christian	Urban	None	0	0	0	0	0	0	0	0	0	1	0	Yes	Yes	Yes	Negative	Yes				Strongly agree	Strongly agree	Strongly agree	Yes		Strongly agree	Strongly agree	Strongly agree		Strongly agree	Agree		Agree	Agree	Agree	Yes
2022-06-21 13:37:56	2022-06-21 13:42:42						Female	52	Primary school	Married	12	Traditionalist	Rural	Haematological disease	0	0	0	0	1	0	0	0	0	0	0	No	No	No		No				Agree	Agree	Agree	No		Agree	Agree	Agree		Agree	Agree		Agree	Agree	Agree	Yes
2022-06-21 13:44:42	2022-06-21 13:48:54						Male	28	Tertiary	Married	3	Muslim	Urban	None	0	0	0	0	0	0	0	0	0	1	0	No	No	No		Yes				Agree	Agree	Agree	Yes		Agree	Agree	Disagree		Agree	Agree		Agree	Agree	Agree	Yes
2022-06-21 13:49:05	2022-06-21 13:53:09						Male	56	JHS	Married	9	Christian	Urban	Other	0	0	0	0	0	0	0	0	0	0	1	No	No	No		Yes				Agree	Agree	Agree	No		Agree	Agree	Disagree		Agree	Agree		Agree	Agree	Agree	Yes
2022-06-21 13:53:44	2022-06-21 13:56:07						Female	19	SHS	Single	3	Muslim	Urban	None	0	0	0	0	0	0	0	0	0	1	0	Yes	Yes	Yes	Negative	Yes				Agree	Agree	Agree	Yes		Agree	Agree	Agree		Agree	Agree		Agree	Agree	Agree	Yes
2022-06-21 13:56:35	2022-06-21 13:57:57						Female	52	Tertiary	Married	5	Traditionalist	Urban	Cancer Hepatic disease Diabetes	1	0	1	1	0	0	0	0	0	0	0	Yes	Yes	No		Yes				Disagree	Disagree	Agree	Yes		Agree	Agree	Agree		Agree	Agree		Agree	Agree	Agree	Yes
2022-06-21 13:58:08	2022-06-21 13:59:31						Female	55	SHS	Married	4	Muslim	Urban	None	0	0	0	0	0	0	0	0	0	1	0	Yes	No	No		Yes				Agree	Agree	Agree	Yes		Agree	Agree	Agree		Agree	Agree		Agree	Agree	Agree	Yes
2022-06-21 13:59:41	2022-06-21 14:01:06						Male	24	SHS	Married	4	Muslim	Urban	None	0	0	0	0	0	0	0	0	0	1	0	Yes	No	Yes	Negative	Yes				Agree	Agree	Agree	Yes		Agree	Agree	Agree		Agree	Agree		Agree	Agree	Agree	Yes
2022-06-21 14:01:10	2022-06-21 14:03:13						Male	47	SHS	Married	5	Traditionalist	Urban	None	0	0	0	0	0	0	0	0	0	1	0	Yes	No	No		Yes				Agree	Agree	Agree	Yes		Agree	Agree	Agree		Agree	Agree		Agree	Agree	Agree	Yes
2022-06-21 14:03:54	2022-06-21 14:05:32						Female	55	No formal education	Married	9	Christian	Urban	None	0	0	0	0	0	0	0	0	0	1	0	Yes	Yes	Yes	Positive	Yes				Agree	Agree	Agree	Yes		Agree	Agree	Agree		Agree	Agree		Agree	Agree	Agree	Yes
2022-06-21 14:05:47	2022-06-21 14:07:11						Male	58	Tertiary	Married	8	Muslim	Urban	None	0	0	0	0	0	0	0	0	0	1	0	Yes	No	No		Yes				Agree	Agree	Agree	Yes		Strongly agree	Agree	Strongly agree		Strongly agree	Strongly agree		Strongly agree	Strongly agree	Strongly agree	Yes
2022-06-21 14:08:02	2022-06-21 14:10:03						Male	28	Tertiary	Married	3	Christian	Urban	None	0	0	0	0	0	0	0	0	0	1	0	Yes	Yes	No		No				Agree	Agree	Agree	Yes		Agree	Agree	Agree		Agree	Agree		Agree	Agree	Agree	Yes
2022-06-21 14:20:33	2022-06-21 14:25:01						Female	24	SHS	Single	2	Muslim	Urban	None	0	0	0	0	0	0	0	0	0	1	0	Yes	Yes	Yes	Negative	Yes				Agree	Disagree	Agree	Yes		Strongly agree	Strongly agree	Agree		Agree	Agree		Agree	Agree	Agree	Yes
2022-06-21 14:25:33	2022-06-21 14:28:28						Male	52	Tertiary	Married	3	Christian	Urban	None	0	0	0	0	0	0	0	0	0	1	0	Yes	Yes	Yes	Negative	Yes				Agree	Agree	Agree	Yes		Agree	Agree	Agree		Agree	Agree		Agree	Agree	Agree	Yes
2022-06-29 12:47:53	2022-06-29 12:51:58						Male	30	Tertiary	Married	2	Christian	Urban	None	0	0	0	0	0	0	0	0	0	1	0	No	No	No		Yes				Agree	Agree	Agree	Yes		Strongly disagree	Agree	Disagree		Disagree	Agree		DIsagree	Disagree	Disagree	No
2022-06-29 12:52:26	2022-06-29 12:55:40						Male	52	Tertiary	Married	5	Christian	Urban	None	0	0	0	0	0	0	0	0	0	1	0	No	No	No		Yes				Agree	Strongly agree	Agree	Yes		Strongly disagree	Agree	Agree		Disagree	Agree		Agree	Disagree	Disagree	No
2022-07-01 09:14:30	2022-07-01 09:17:42						Female	25	Tertiary	Married	3	Muslim	Urban	Cancer	1	0	0	0	0	0	0	0	0	0	0	Yes	Yes	Yes	Positive	Yes				Agree	Agree	Agree	Yes		Agree	Agree	Agree		Agree	Agree		DIsagree	Agree	Disagree	Yes
2022-07-01 09:17:59	2022-07-01 09:20:38						Male	25	Tertiary	Married	8	Christian	Urban	None	0	0	0	0	0	0	0	0	0	1	0	No	No	No		No				Agree	Disagree	Agree	No		Agree	Disagree	Disagree		Agree	Agree		Strongly disagree	Agree	Agree	No
2022-07-01 09:21:11	2022-07-01 09:23:32						Male	37	Tertiary	Married	5	Other	Urban	None	0	0	0	0	0	0	0	0	0	1	0	Yes	Yes	Yes	Negative	Yes				Agree	Agree	Agree	No		Agree	Agree	Agree		Agree	Agree		DIsagree	Disagree	Disagree	No
2022-07-01 13:16:03	2022-07-01 13:18:38						Female	42	SHS	Single	5	Christian	Urban	None	0	0	0	0	0	0	0	0	0	1	0	No	Yes	Yes	Positive	Yes				Agree	Agree	Agree	Yes		Agree	Agree	Disagree		Agree	Agree		Agree	Agree	Disagree	Yes
2022-07-01 13:18:43	2022-07-01 13:21:53						Male	25	Tertiary	Married	5	Christian	Urban	Cancer	1	0	0	0	0	0	0	0	0	0	0	Yes	Yes	Yes	Positive	Yes				Agree	Agree	Strongly agree	Yes		Strongly agree	Don't know	Agree		Disagree	Agree		Agree	Agree	Agree	Yes
2022-07-01 13:26:19	2022-07-01 13:28:57						Male	26	Tertiary	Single	4	Christian	Urban	None	0	0	0	0	0	0	0	0	0	1	0	Yes	Yes	Yes	Positive	Yes				Agree	Agree	Agree	Yes		Strongly agree	Agree	Agree		Agree	Disagree		DIsagree	Strongly disagree	Strongly disagree	Yes
2022-07-01 13:29:03	2022-07-01 13:32:08						Female	31	Tertiary	Married	3	Muslim	Urban	Cancer	1	0	0	0	0	0	0	0	0	0	0	Yes	Yes	Yes	Negative	Yes				Agree	Agree	Agree	Yes		Strongly disagree	Disagree	Disagree		Agree	Agree		DIsagree	Disagree	Strongly disagree	Yes
2022-07-01 13:33:41	2022-07-01 13:35:34						Female	24	Tertiary	Single	5	Christian	Urban	None	0	0	0	0	0	0	0	0	0	1	0	Yes	Yes	No		Yes				Agree	Agree	Agree	Yes		Strongly disagree	Agree	Disagree		Agree	Agree		Strongly disagree	Agree	Disagree	Yes
2022-07-01 13:39:18	2022-07-01 13:41:26						Male	31	SHS	Married	4	Christian	Urban	Cancer Renal disease	1	0	0	0	0	0	0	1	0	0	0	Yes	Yes	Yes	Positive	Yes				Strongly agree	Strongly agree	Strongly agree	Yes		Strongly agree	Strongly agree	Strongly agree		Strongly agree	Strongly agree		Strongly agree	Strongly agree	Strongly agree	Yes
2022-07-01 13:43:02	2022-07-01 13:59:00						Female	28	No formal education	Married	8	Christian	Urban	Cancer	1	0	0	0	0	0	0	0	0	0	0	Yes	Yes	Yes	Positive	Yes				Strongly agree	Strongly agree	Strongly agree	Yes		Strongly agree	Strongly agree	Strongly agree		Strongly agree	Strongly agree		Strongly agree	Strongly agree	Strongly agree	Yes
2022-07-12 10:04:21	2022-07-12 10:18:40						Female	31	Tertiary	Married	5	Christian	Urban	None	0	0	0	0	0	0	0	0	0	1	0	No	No	Yes	Negative	Yes				Strongly agree	Strongly agree	Agree	Yes		Strongly disagree	Agree	Agree		Agree	Agree		DIsagree	Disagree	Disagree	No
2022-07-14 10:40:31	2022-07-14 10:48:36						Male	49	No formal education	Married	4	Christian	Urban	None	0	0	0	0	0	0	0	0	0	1	0	No	No	No		Yes				Disagree	Strongly agree	Strongly agree	Yes		Agree	Agree	Agree		Disagree	Strongly agree		DIsagree	Strongly agree	Strongly agree	No
2022-07-14 10:32:27	2022-07-14 10:49:55						Male	48	JHS	Married	5	Christian	Urban	None	0	0	0	0	0	0	0	0	0	1	0	No	No	No		No				Strongly disagree	Agree	Agree	No		Strongly disagree	Strongly disagree	Strongly disagree		Agree	Agree		DIsagree	Strongly disagree	Disagree	No
2022-07-14 10:52:47	2022-07-14 11:00:30						Female	28	JHS	Single	1	Christian	Urban	None	0	0	0	0	0	0	0	0	0	1	0	No	No	No		Yes				Strongly disagree	Strongly agree	Strongly agree	No		Don't know	Agree	Strongly disagree		Strongly agree	Strongly agree		Strongly disagree	Disagree	Strongly disagree	No
2022-07-14 10:49:29	2022-07-14 11:00:54						Male	47	No formal education	Single	1	Other	Urban	None	0	0	0	0	0	0	0	0	0	1	0	No	No	No		No				Disagree	Disagree	Disagree	No		Strongly disagree	Disagree	Disagree		Disagree	Disagree		DIsagree	Disagree	Disagree	No
2022-07-14 11:01:43	2022-07-14 11:07:35						Male	43	SHS	Married	2	Christian	Urban	None	0	0	0	0	0	0	0	0	0	1	0	No	No	No		No				Disagree	Disagree	Disagree	No		Agree	Disagree	Disagree		Disagree	Disagree		DIsagree	Disagree	Disagree	No
2022-07-14 11:01:10	2022-07-14 11:10:06						Female	27	JHS	Single	2	Christian	Urban	None	0	0	0	0	0	0	0	0	0	1	0	No	No	No		Yes				Agree	Strongly agree	Strongly agree	Yes		Agree	Agree	Strongly agree		Strongly agree	Strongly agree		Strongly disagree	Agree	Disagree	No
2022-07-14 11:08:06	2022-07-14 11:13:43						Male	36	SHS	Single	3	Christian	Urban	Other None	0	0	0	0	0	0	0	0	0	1	1	Yes	Yes	Yes	Negative	No				Disagree	Disagree	Disagree	No		Strongly disagree	Disagree	Disagree		Disagree	Disagree		DIsagree	Disagree	Disagree	No
2022-07-14 11:11:05	2022-07-14 11:17:23						Female	30	Primary school	Married	2	Christian	Urban	None	0	0	0	0	0	0	0	0	0	1	0	No	No	No		Yes				Strongly agree	Strongly agree	Strongly agree	Yes		Strongly disagree	Strongly disagree	Agree		Agree	Agree		Strongly disagree	Agree	Strongly disagree	No
2022-07-14 11:14:46	2022-07-14 11:22:22						Male	3	No formal education	Married	2	Christian	Urban	None	0	0	0	0	0	0	0	0	0	1	0	No	No	No		No				Disagree	Disagree	Disagree	No		Agree	Disagree	Disagree		Don't know	Don't know		Agree	Agree	Agree	No
2022-07-14 11:18:37	2022-07-14 11:25:31						Female	28	Primary school	Married	4	Christian	Urban	None	0	0	0	0	0	0	0	0	0	1	0	No	No	No		Yes				Strongly agree	Strongly agree	Agree	Yes		Strongly agree	Strongly agree	Strongly agree		Strongly agree	Agree		Agree	Agree	Strongly disagree	No
2022-07-14 11:26:16	2022-07-14 11:35:10						Female	19	SHS	Single	2	Christian	Urban	None	0	0	0	0	0	0	0	0	0	1	0	Yes	No	No		Yes				Strongly disagree	Strongly disagree	Strongly agree	Yes		Agree	Strongly disagree	Strongly disagree		Strongly agree	Strongly agree		Strongly disagree	Strongly agree	Strongly disagree	No
2022-07-14 11:32:03	2022-07-14 11:36:59						Male	25	Tertiary	Single	1	Christian	Urban	None	0	0	0	0	0	0	0	0	0	1	0	No	No	No		No				Disagree	Disagree	Disagree	Yes		Strongly disagree	Disagree	Disagree		Disagree	Disagree		Agree	Agree	Agree	No
2022-07-14 11:37:48	2022-07-14 11:41:42						Female	32	SHS	Married	3	Christian	Urban	None	0	0	0	0	0	0	0	0	0	1	0	No	No	No		No				Agree	Agree	Agree	Yes		Agree	Agree	Agree		Disagree	Disagree		Agree	Agree	Disagree	Yes
2022-07-14 11:35:56	2022-07-14 11:45:30						Female	23	No formal education	Married	3	Christian	Urban	None	0	0	0	0	0	0	0	0	0	1	0	No	No	No		No				Strongly disagree	Strongly agree	Agree	Yes		Strongly agree	Strongly agree	Agree		Agree	Agree		Strongly disagree	Disagree	Disagree	No
2022-07-14 11:48:41	2022-07-14 11:57:21						Female	44	JHS	Married	4	Christian	Urban	None	0	0	0	0	0	0	0	0	0	1	0	No	No	No		Yes				Strongly disagree	Agree	Agree	No		Strongly disagree	Agree	Agree		Strongly agree	Strongly agree		DIsagree	Agree	Strongly disagree	No
2022-07-14 11:57:45	2022-07-14 12:03:20						Female	28	JHS	Married	4	Christian	Urban	None	0	0	0	0	0	0	0	0	0	1	0	No	No	No		Yes				Strongly disagree	Strongly disagree	Disagree	Yes		Strongly disagree	Disagree	Strongly agree		Strongly agree	Agree		Strongly disagree	Disagree	Disagree	No
2022-07-14 12:04:50	2022-07-14 12:08:05						Male	38	SHS	Married	5	Christian	Urban	None	0	0	0	0	0	0	0	0	0	1	0	No	No	No		Yes				Agree	Agree	Agree	Yes		Don't know	Agree	Agree		Disagree	Agree		Agree	Agree	Disagree	No
2022-07-14 12:08:13	2022-07-14 12:14:39						Male	29	Tertiary	Single	1	Other	Urban	None	0	0	0	0	0	0	0	0	0	1	0	No	No	No		No				Agree	Agree	Agree	Yes		Agree	Disagree	Disagree		Disagree	Agree		Agree	Agree	Don't know	No
2022-07-14 12:03:57	2022-07-14 12:17:19						Male	29	SHS	Single	2	Christian	Urban	None	0	0	0	0	0	0	0	0	0	1	0	No	No	No		Yes				Strongly disagree	Strongly disagree	Agree	Yes		Strongly disagree	Agree	Agree		Strongly agree	Strongly agree		DIsagree	Strongly disagree	Strongly disagree	No
2022-07-14 12:20:25	2022-07-14 12:28:51						Male	23	SHS	Single	1	Christian	Urban	None	0	0	0	0	0	0	0	0	0	1	0	No	No	No		Yes				Strongly disagree	Disagree	Disagree	Yes		Don't know	Strongly disagree	Strongly agree		Strongly agree	Disagree		DIsagree	Strongly disagree	Strongly disagree	No
2022-07-14 12:20:52	2022-07-14 12:33:10						Female	32	JHS	Married	3	Muslim	Urban	None	0	0	0	0	0	0	0	0	0	1	0	No	No	No		No				Agree	Agree	Agree	Yes		Agree	Agree	Disagree		Agree	Agree		Agree	Agree	Agree	No
2022-07-14 12:33:25	2022-07-14 12:37:15						Male	21	SHS	Single	1	Christian	Urban	None	0	0	0	0	0	0	0	0	0	1	0	Yes	No	No		Yes				Agree	Agree	Agree	Yes		Agree	Agree	Agree		Agree	Agree		DIsagree	Agree	Disagree	No
2022-07-14 12:37:24	2022-07-14 12:47:11						Male	25	Tertiary	Married	2	Christian	Urban	None	0	0	0	0	0	0	0	0	0	1	0	No	No	No		Yes				Agree	Agree	Agree	Yes		Agree	Agree	Agree		Disagree	Agree		Agree	Disagree	Disagree	No
2022-07-14 12:48:59	2022-07-14 12:55:06						Male	30	Tertiary	Married	3	Christian	Urban	None	0	0	0	0	0	0	0	0	0	1	0	No	No	No		Yes				Agree	Agree	Agree	Yes		Strongly disagree	Agree	Disagree		Disagree	Agree		DIsagree	Agree	Disagree	No
2022-07-14 10:40:14	2022-07-14 10:54:54						Female	45	JHS	Single	5	Christian	Urban	None	0	0	0	0	0	0	0	0	0	1	0	Yes	No	No		Yes				Strongly agree	Strongly agree	Strongly agree	Yes		Strongly agree	Disagree	Strongly agree		Agree	Agree		Strongly disagree	Strongly disagree	Disagree	No
2022-07-14 10:57:58	2022-07-14 11:13:01						Male	26	SHS	Single	1	Christian	Rural	None	0	0	0	0	0	0	0	0	0	1	0	Yes	No	No		No				Strongly disagree	Agree	Agree	No		Don't know	Disagree	Strongly agree		Strongly disagree	Disagree		Strongly disagree	Strongly agree	Strongly agree	No
2022-07-14 11:15:56	2022-07-14 11:31:17						Male	21	SHS	Single	2	Christian	Urban	None	0	0	0	0	0	0	0	0	0	1	0	Yes	No	No		No				Strongly agree	Agree	Strongly agree	No		Agree	Strongly agree	Strongly agree		Agree	Disagree		Don't know	Strongly disagree	Strongly agree	No
2022-07-14 11:32:11	2022-07-14 11:56:06						Male	35	JHS	Single	1	Christian	Urban	None	0	0	0	0	0	0	0	0	0	1	0	No	Yes	No		Yes				Disagree	Disagree	Disagree	No		Strongly disagree	Disagree	Strongly disagree		Disagree	Disagree		DIsagree	Agree	Strongly agree	No
2022-07-14 11:56:13	2022-07-14 12:08:32						Male	32	SHS	Married	5	Muslim	Urban	None	0	0	0	0	0	0	0	0	0	1	0	No	No	Yes	Negative	Yes				Strongly agree	Strongly agree	Strongly agree	Yes		Strongly disagree	Agree	Strongly agree		Strongly agree	Strongly agree		DIsagree	Disagree	Disagree	No
2022-07-14 12:09:16	2022-07-14 12:25:10						Male	40	JHS	Single	1	Other	Urban	None	0	0	0	0	0	0	0	0	0	1	0	No	No	No		Yes				Strongly disagree	Disagree	Disagree	No		Strongly disagree	Disagree	Disagree		Agree	Agree		DIsagree	Disagree	Disagree	No
2022-07-14 12:25:54	2022-07-14 12:41:14						Male	51	SHS	Married	5	Christian	Rural	None	0	0	0	0	0	0	0	0	0	1	0	No	No	Yes	Negative	Yes				Strongly agree	Agree	Strongly agree	Yes		Agree	Strongly agree	Strongly agree		Agree	Agree		DIsagree	Disagree	Disagree	No
2022-07-14 12:45:15	2022-07-14 12:56:30						Male	56	No formal education	Married	4	Christian	Urban	None	0	0	0	0	0	0	0	0	0	1	0	No	Yes	No		Yes				Agree	Strongly agree	Strongly agree	No		Strongly agree	Strongly agree	Strongly agree		Agree	Agree		DIsagree	Strongly agree	Agree	No
2022-07-14 12:59:39	2022-07-14 13:03:19						Male	19	SHS	Single	3	Christian	Urban	None	0	0	0	0	0	0	0	0	0	1	0	No	No	No		Yes				Agree	Agree	Agree	Yes		Strongly disagree	Agree	Disagree		Disagree	Agree		Agree	Disagree	Disagree	No
2022-07-14 13:06:47	2022-07-14 13:13:31						Male	28	Tertiary	Single	4	Christian	Urban	None	0	0	0	0	0	0	0	0	0	1	0	No	No	No		Yes				Agree	Agree	Agree	Yes		Strongly disagree	Agree	Disagree		Disagree	Agree		Agree	Disagree	Disagree	No
2022-07-14 13:02:19	2022-07-14 13:14:21						Female	35	No formal education	Single	1	Christian	Rural	None	0	0	0	0	0	0	0	0	0	1	0	Yes	No	Yes	Negative	Yes				Strongly agree	Strongly agree	Strongly agree	No		Strongly agree	Agree	Strongly agree		Disagree	Agree		DIsagree	Agree	Disagree	No
2022-07-14 13:13:54	2022-07-14 13:23:48						Female	52	No formal education	Married	4	Christian	Urban	None	0	0	0	0	0	0	0	0	0	1	0	No	Yes	No		Yes				Agree	Disagree	Agree	Yes		Agree	Agree	Agree		Agree	Agree		Agree	Disagree	Disagree	No
2022-07-14 13:23:58	2022-07-14 13:26:28						Male	35	SHS	Married	3	Christian	Urban	None	0	0	0	0	0	0	0	0	0	1	0	No	No	No		Yes				Agree	Agree	Agree	Yes		Agree	Agree	Agree		Disagree	Agree		Agree	Agree	Disagree	No
2022-07-14 13:15:14	2022-07-14 13:32:22						Female	52	No formal education	Single	3	Christian	Rural	None	0	0	0	0	0	0	0	0	0	1	0	No	No	No		Yes				Strongly disagree	Strongly disagree	Disagree	No		Strongly disagree	Strongly disagree	Strongly disagree		Strongly disagree	Disagree		DIsagree	Agree	Strongly agree	No
2022-07-14 13:33:21	2022-07-14 13:38:07						Female	31	Primary school	Married	5	Muslim	Urban	None	0	0	0	0	0	0	0	0	0	1	0	No	No	No		No				Don't know	Don't know	Disagree	Yes		Strongly agree	Disagree	Disagree		Disagree	Disagree		Agree	Strongly agree	Strongly agree	No
2022-07-14 13:38:25	2022-07-14 13:41:48						Female	26	Tertiary	Single	3	Christian	Urban	None	0	0	0	0	0	0	0	0	0	1	0	No	No	No		No				Disagree	Disagree	Disagree	Yes		Agree	Agree	Disagree		Strongly disagree	Disagree		Agree	Strongly agree	Strongly agree	No
2022-07-14 13:42:04	2022-07-14 13:46:24						Male	46	SHS	Married	3	Christian	Urban	None	0	0	0	0	0	0	0	0	0	1	0	No	No	No		No				Agree	Agree	Agree	Yes		Agree	Disagree	Disagree		Disagree	Agree		DIsagree	Agree	Disagree	No
2022-07-14 13:48:02	2022-07-14 13:53:33						Male	27	Tertiary	Single	1	Christian	Urban	None	0	0	0	0	0	0	0	0	0	1	0	No	No	Yes	Negative	Yes				Agree	Agree	Agree	Yes		Strongly disagree	Strongly agree	Disagree		Disagree	Agree		DIsagree	Disagree	Disagree	No
2022-07-14 13:34:46	2022-07-14 13:54:49						Female	36	SHS	Married	5	Christian	Urban	None	0	0	0	0	0	0	0	0	0	1	0	No	No	No		No				Agree	Strongly agree	Strongly agree	Yes		Strongly disagree	Strongly agree	Strongly agree		Disagree	Strongly agree		DIsagree	Strongly agree	Strongly agree	No
2022-07-14 14:00:05	2022-07-14 14:09:29						Male	41	JHS	Single	1	Other	Urban	None	0	0	0	0	0	0	0	0	0	1	0	No	No	No		Yes				Disagree	Disagree	Strongly agree	Yes		Agree	Disagree	Agree		Agree	Agree		DIsagree	Disagree	Disagree	No
2022-07-19 10:10:20	2022-07-19 10:22:52						Male	28	Primary school	Married	2	Muslim	Urban	None	0	0	0	0	0	0	0	0	0	1	0	No	No	No		Yes				Don't know	Disagree	Strongly agree	Yes		Don't know	Strongly agree	Agree		Don't know	Don't know		Strongly agree	Strongly agree	Don't know	No
2022-07-19 10:24:40	2022-07-19 10:30:37						Male	56	No formal education	Married	6	Christian	Urban	None	0	0	0	0	0	0	0	0	0	1	0	No	No	No		Yes				Strongly agree	Strongly agree	Strongly agree	Yes		Strongly agree	Strongly agree	Strongly agree		Agree	Strongly agree		DIsagree	Agree	Disagree	No
2022-07-19 10:35:56	2022-07-19 10:43:38						Male	34	JHS	Single	1	Christian	Rural	None	0	0	0	0	0	0	0	0	0	1	0	No	No	No		Yes				Strongly agree	Strongly agree	Strongly agree	Yes		Strongly agree	Strongly agree	Strongly agree		Strongly agree	Strongly agree		DIsagree	Agree	Disagree	No
2022-07-19 10:46:16	2022-07-19 10:52:37						Male	25	Primary school	Single	1	Christian	Urban	None	0	0	0	0	0	0	0	0	0	1	0	No	No	No		No				Don't know	Don't know	Strongly agree	Yes		Strongly agree	Strongly agree	Strongly agree		Strongly agree	Strongly agree		DIsagree	Strongly agree	Strongly agree	No
2022-07-19 10:55:59	2022-07-19 11:03:02						Female	25	SHS	Single	1	Christian	Urban	None	0	0	0	0	0	0	0	0	0	1	0	No	No	Yes	Negative	Yes				Agree	Agree	Agree	Yes		Agree	Agree	Disagree		Strongly agree	Strongly agree		DIsagree	Strongly agree	Strongly agree	No
2022-07-19 11:06:30	2022-07-19 11:10:59						Male	25	SHS	Single	2	Christian	Urban	None	0	0	0	0	0	0	0	0	0	1	0	No	No	Yes	Negative	Yes				Agree	Agree	Agree	Yes		Agree	Agree	Agree		Agree	Agree		DIsagree	Agree	Disagree	No
2022-07-19 11:11:07	2022-07-19 11:15:08						Male	28	Primary school	Single	1	Christian	Urban	None	0	0	0	0	0	0	0	0	0	1	0	No	No	No		No				Disagree	Disagree	Disagree	Yes		Don't know	Don't know	Don't know		Disagree	Disagree		Don't know	Don't know	Strongly agree	No
2022-07-19 11:16:59	2022-07-19 11:22:25						Female	31	SHS	Single	1	Christian	Urban	None	0	0	0	0	0	0	0	0	0	1	0	No	No	No		Yes				Agree	Agree	Agree	Yes		Strongly disagree	Agree	Strongly disagree		Disagree	Strongly agree		DIsagree	Disagree	Disagree	No
2022-07-19 11:24:13	2022-07-19 11:29:58						Female	27	SHS	Single	2	Christian	Urban	None	0	0	0	0	0	0	0	0	0	1	0	No	No	No		Yes				Disagree	Agree	Agree	Yes		Strongly disagree	Agree	Disagree		Disagree	Agree		DIsagree	Disagree	Disagree	No
2022-07-19 11:30:18	2022-07-19 11:50:51						Female	20	Tertiary	Single	3	Christian	Urban	None	0	0	0	0	0	0	0	0	0	1	0	No	No	No		No				Disagree	Agree	Agree	Yes		Agree	Agree	Disagree		Agree	Agree		Agree	Agree	Disagree	Yes
2022-07-19 11:53:11	2022-07-19 11:59:57						Male	41	No formal education	Married	3	Muslim	Urban	None	0	0	0	0	0	0	0	0	0	1	0	No	No	No		Yes				Disagree	Agree	Agree	Yes		Agree	Agree	Agree		Disagree	Agree		Agree	Agree	Disagree	No
2022-07-19 12:00:56	2022-07-19 12:04:37						Female	23	SHS	Single	1	Christian	Urban	None	0	0	0	0	0	0	0	0	0	1	0	Yes	No	No		Yes				Strongly agree	Agree	Agree	Yes		Agree	Agree	Agree		Disagree	Agree		Agree	Agree	Disagree	No
2022-07-19 12:05:13	2022-07-19 12:09:23						Male	20	SHS	Single	3	Christian	Urban	None	0	0	0	0	0	0	0	0	0	1	0	No	No	No		Yes				Disagree	Agree	Agree	Yes		Strongly disagree	Agree	Disagree		Disagree	Agree		DIsagree	Disagree	Disagree	No
2022-07-19 12:09:42	2022-07-19 13:10:31						Male	20	SHS	Single	2	Christian	Urban	None	0	0	0	0	0	0	0	0	0	1	0	No	No	No		Yes				Disagree	Agree	Agree	Yes		Strongly disagree	Agree	Disagree		Disagree	Agree		DIsagree	Agree	Disagree	No
2022-07-19 13:12:14	2022-07-19 13:21:47						Female	19	SHS	Single	4	Christian	Urban	None	0	0	0	0	0	0	0	0	0	1	0	No	No	No		No				Agree	Don't know	Don't know	Yes		Don't know	Agree	Disagree		Agree	Don't know		Agree	Agree	Don't know	Yes
2022-07-19 13:21:56	2022-07-19 13:28:53						Male	37	No formal education	Married	3	Christian	Urban	None	0	0	0	0	0	0	0	0	0	1	0	No	No	No		Yes				Disagree	Don't know	Don't know	Yes		Don't know	Don't know	Disagree		Don't know	Don't know		Agree	Don't know	Don't know	Yes
2022-07-19 13:29:03	2022-07-19 13:39:08						Male	32	No formal education	Single	5	Muslim	Urban	None	0	0	0	0	0	0	0	0	0	1	0	No	No	No		No				Disagree	Disagree	Disagree	Yes		Agree	Don't know	Disagree		Don't know	Disagree		Don't know	Strongly agree	Strongly agree	No
2022-07-19 13:41:41	2022-07-19 13:48:17						Female	24	Tertiary	Single	3	Christian	Urban	None	0	0	0	0	0	0	0	0	0	1	0	No	No	No		Yes				Agree	Agree	Agree	Yes		Strongly disagree	Strongly agree	Agree		Agree	Agree		DIsagree	Disagree	Disagree	No
2022-07-19 13:48:49	2022-07-19 14:00:15						Male	28	Tertiary	Single	1	Christian	Urban	None	0	0	0	0	0	0	0	0	0	1	0	No	No	Yes	Positive	Yes				Agree	Agree	Agree	Yes		Strongly disagree	Agree	Disagree		Disagree	Agree		Agree	Disagree	Disagree	No
2022-07-19 14:00:53	2022-07-19 14:04:11						Male	27	Tertiary	Single	1	Christian	Urban	None	0	0	0	0	0	0	0	0	0	1	0	Yes	No	No		Yes				Agree	Agree	Agree	Yes		Agree	Agree	Disagree		Disagree	Agree		Agree	Agree	Disagree	No
2022-07-19 14:05:16	2022-07-19 14:11:20						Male	25	SHS	Single	1	Christian	Urban	Other None	0	0	0	0	0	0	0	0	0	1	1	No	No	Yes	Negative	Yes				Agree	Agree	Agree	Yes		Strongly agree	Agree	Disagree		Agree	Strongly agree		DIsagree	Agree	Strongly disagree	No
2022-07-19 14:14:13	2022-07-19 14:19:59						Female	18	SHS	Single	3	Christian	Urban	None	0	0	0	0	0	0	0	0	0	1	0	No	Yes	No		No				Agree	Agree	Agree	Yes		Don't know	Agree	Disagree		Don't know	Don't know		Strongly agree	Agree	Don't know	Yes
2022-07-19 10:15:01	2022-07-19 10:33:14						Male	51	JHS	Married	8	Christian	Urban	None	0	0	0	0	0	0	0	0	0	1	0	No	No	No		Yes				Agree	Agree	Agree	Yes		Strongly agree	Agree	Strongly agree		Agree	Agree		DIsagree	Disagree	Agree	No
2022-07-19 10:36:02	2022-07-19 10:47:50						Male	36	JHS	Married	5	Christian	Urban	None	0	0	0	0	0	0	0	0	0	1	0	No	No	No		No				Agree	Disagree	Disagree	No		Strongly disagree	Agree	Strongly disagree		Disagree	Disagree		DIsagree	Agree	Disagree	No
2022-07-19 10:48:55	2022-07-19 10:54:32						Male	52	JHS	Married	4	Christian	Urban	None	0	0	0	0	0	0	0	0	0	1	0	Yes	No	No		No				Strongly disagree	Strongly disagree	Disagree	No		Strongly disagree	Agree	Strongly disagree		Disagree	Disagree		DIsagree	Strongly agree	Strongly agree	No
2022-07-19 10:55:54	2022-07-19 11:01:33						Female	39	SHS	Married	5	Christian	Urban	None	0	0	0	0	0	0	0	0	0	1	0	No	No	No		Yes				Strongly disagree	Agree	Disagree	Yes		Don't know	Don't know	Agree		Agree	Agree		DIsagree	Disagree	Agree	No
2022-07-19 11:06:30	2022-07-19 11:12:40						Female	26	Primary school	Single	1	Muslim	Urban	None	0	0	0	0	0	0	0	0	0	1	0	Yes	No	Yes	Negative	Yes				Strongly agree	Agree	Agree	Yes		Strongly disagree	Agree	Agree		Strongly agree	Agree		DIsagree	Strongly disagree	Strongly disagree	No
2022-07-19 11:13:00	2022-07-19 11:19:37						Male	54	Primary school	Married	4	Muslim	Urban	Diabetes	0	0	1	0	0	0	0	0	0	0	0	Yes	No	No		No				Agree	Agree	Agree	Yes		Don't know	Strongly disagree	Strongly agree		Disagree	Disagree		DIsagree	Agree	Agree	No
2022-07-19 11:19:43	2022-07-19 11:24:47						Female	48	Primary school	Married	6	Christian	Urban	None	0	0	0	0	0	0	0	0	0	1	0	No	No	No		No				Strongly disagree	Strongly disagree	Strongly disagree	No		Don't know	Don't know	Agree		Don't know	Don't know		DIsagree	Agree	Agree	No
2022-07-19 11:24:56	2022-07-19 11:34:36						Male	38	SHS	Married	3	Muslim	Urban	None	0	0	0	0	0	0	0	0	0	1	0	Yes	No	No		Yes				Agree	Agree	Agree	Yes		Strongly disagree	Agree	Strongly agree		Strongly agree	Strongly agree		DIsagree	Disagree	Disagree	No
2022-07-19 11:35:48	2022-07-19 12:01:50						Female	25	SHS	Single	1	Muslim	Urban	None	0	0	0	0	0	0	0	0	0	1	0	No	No	No		Yes				Agree	Agree	Agree	Yes		Strongly disagree	Agree	Agree		Agree	Agree		DIsagree	Disagree	Disagree	No
2022-07-19 12:01:58	2022-07-19 12:07:45						Female	42	Tertiary	Single	1	Christian	Urban	None	0	0	0	0	0	0	0	0	0	1	0	No	No	No		Yes				Agree	Agree	Agree	Yes		Strongly disagree	Agree	Agree		Agree	Agree		DIsagree	Disagree	Disagree	No
2022-07-19 12:07:53	2022-07-19 14:26:10						Male	45	No formal education	Married	4	Muslim	Urban	None	0	0	0	0	0	0	0	0	0	1	0	Yes	No	No		Yes				Agree	Agree	Agree	Yes		Agree	Agree	Agree		Agree	Agree		DIsagree	Disagree	Disagree	No
2022-07-19 14:26:31	2022-07-19 14:34:44						Female	26	Tertiary	Single	1	Christian	Urban	None	0	0	0	0	0	0	0	0	0	1	0	Yes	No	No		No				Strongly agree	Agree	Agree	Yes		Strongly disagree	Agree	Agree		Agree	Strongly agree		DIsagree	Disagree	Disagree	No
2022-07-19 14:34:57	2022-07-19 14:50:12						Female	23	Tertiary	Single	3	Christian	Urban	None	0	0	0	0	0	0	0	0	0	1	0	No	No	No		Yes				Strongly agree	Agree	Agree	Yes		Strongly disagree	Agree	Agree		Agree	Agree		DIsagree	Disagree	Disagree	No
2022-07-20 09:00:03	2022-07-20 09:04:08						Male	51	Primary school	Married	3	Muslim	Urban	None	0	0	0	0	0	0	0	0	0	1	0	Yes	No	No		No				Disagree	Don't know	Disagree	Yes		Don't know	Don't know	Agree		Disagree	Disagree		DIsagree	Don't know	Don't know	No
2022-07-20 09:04:18	2022-07-20 09:09:09						Male	41	SHS	Married	5	Christian	Urban	None	0	0	0	0	0	0	0	0	0	1	0	No	No	No		No				Agree	Agree	Agree	Yes		Don't know	Agree	Agree		Agree	Agree		Don't know	Disagree	Disagree	Yes
2022-07-20 09:09:22	2022-07-20 09:14:20						Male	35	Tertiary	Single	1	Muslim	Urban	None	0	0	0	0	0	0	0	0	0	1	0	No	No	Yes	Negative	Yes				Agree	Agree	Agree	Yes		Strongly disagree	Agree	Agree		Agree	Agree		DIsagree	Disagree	Disagree	No
2022-07-20 09:14:53	2022-07-20 09:19:26						Female	33	Tertiary	Married	3	Muslim	Urban	Other	0	0	0	0	0	0	0	0	0	0	1	Yes	No	Yes	Negative	Yes				Strongly agree	Strongly agree	Strongly agree	Yes		Strongly disagree	Agree	Agree		Agree	Agree		DIsagree	Disagree	Disagree	No
2022-07-20 09:19:31	2022-07-20 09:23:30						Female	38	Tertiary	Single	2	Christian	Urban	None	0	0	0	0	0	0	0	0	0	1	0	No	No	Yes	Negative	Yes				Agree	Agree	Agree	Yes		Don't know	Agree	Agree		Agree	Agree		DIsagree	Disagree	Disagree	No
2022-07-20 09:23:36	2022-07-20 09:38:25						Male	33	JHS	Married	3	Christian	Urban	None	0	0	0	0	0	0	0	0	0	1	0	No	No	No		Yes				Agree	Agree	Agree	Yes		Strongly disagree	Agree	Agree		Agree	Agree		DIsagree	Disagree	Disagree	No
2022-07-20 09:39:34	2022-07-20 09:53:49						Female	36	Primary school	Married	4	Christian	Urban	None	0	0	0	0	0	0	0	0	0	1	0	No	No	No		Yes				Disagree	Agree	Agree	Yes		Agree	Agree	Agree		Agree	Agree		DIsagree	Agree	Agree	No
2022-07-10 06:53:40	2022-07-10 06:58:30						Male	24	Tertiary	Married	2	Christian	Urban	None	0	0	0	0	0	0	0	0	0	1	0	No	No	No		Yes				Strongly agree	Strongly agree	Strongly agree	Yes		Strongly disagree	Strongly disagree	Don't know		Disagree	Agree		Strongly disagree	Agree	Strongly disagree	No
2022-07-10 07:00:49	2022-07-10 07:02:24						Female	26	Tertiary	Married	3	Muslim	Urban	None	0	0	0	0	0	0	0	0	0	1	0	Yes	Yes	Yes	Negative	Yes				Agree	Agree	Strongly disagree	No		Strongly agree	Agree	Disagree		Disagree	Strongly disagree		Agree	Strongly disagree	Strongly agree	Yes
2022-07-10 07:02:27	2022-07-10 07:04:20						Female	39	JHS	Married	7	Muslim	Urban	Diabetes	0	0	1	0	0	0	0	0	0	0	0	Yes	Yes	Yes	Positive	Yes				Strongly agree	Strongly agree	Strongly agree	Yes		Strongly agree	Strongly agree	Agree		Strongly agree	Strongly agree		Agree	Agree	Agree	Yes
2022-07-10 15:23:02	2022-07-10 15:24:50						Female	25	JHS	Married	5	Muslim	Urban	None	0	0	0	0	0	0	0	0	0	1	0	Yes	Yes	Yes	Positive	Yes				Agree	Agree	Agree	No		Strongly agree	Agree	Strongly agree		Agree	Strongly agree		Agree	Agree	Agree	Yes
2022-07-19 18:38:41	2022-07-19 18:40:26						Male	26	Tertiary	Single	2	Christian	Urban	None	0	0	0	0	0	0	0	0	0	1	0	Yes	Yes	Yes	Positive	Yes				Strongly agree	Strongly agree	Strongly agree	Yes		Strongly agree	Strongly agree	Strongly agree		Strongly agree	Strongly agree		Strongly agree	Agree	Agree	Yes
2022-07-20 06:18:58	2022-07-20 06:22:47						Female	51	Primary school	Married	8	Muslim	Urban	Diabetes	0	0	1	0	0	0	0	0	0	0	0	Yes	No	No		Yes				Agree	Agree	Disagree	No		Strongly disagree	Agree	Agree		Strongly disagree	Disagree		DIsagree	Agree	Disagree	No
2022-07-20 08:45:28	2022-07-20 08:53:55						Female	25	Tertiary	Single	6	Christian	Urban	Diabetes	0	0	1	0	0	0	0	0	0	0	0	Yes	Yes	Yes	Positive	Yes				Agree	Agree	Agree	Yes		Agree	Agree	Agree		Agree	Agree		Agree	Agree	Agree	Yes
2022-07-20 08:54:07	2022-07-20 08:57:51						Female	54	No formal education	Married	7	Christian	Urban	Haematological disease	0	0	0	0	1	0	0	0	0	0	0	Yes	Yes	No		Yes				Agree	Agree	Agree	Yes		Agree	Agree	Agree		Agree	Agree		Agree	Agree	Agree	No
2022-07-20 08:58:06	2022-07-20 09:11:56						Female	21	SHS	Single	5	Christian	Urban	None	0	0	0	0	0	0	0	0	0	1	0	No	No	No		Yes				Agree	Agree	Agree	Yes		Agree	Agree	Agree		Agree	Agree		Agree	Agree	Agree	Yes
2022-07-20 09:12:01	2022-07-20 09:17:23						Male	28	SHS	Married	2	Muslim	Urban	None	0	0	0	0	0	0	0	0	0	1	0	No	No	Yes	Negative	Yes				Agree	Agree	Agree	No		Agree	Agree	Agree		Agree	Agree		Agree	Agree	Agree	Yes
2022-07-20 09:20:40	2022-07-20 09:27:47						Female	31	Tertiary	Married	4	Muslim	Urban	None	0	0	0	0	0	0	0	0	0	1	0	No	Yes	Yes	Negative	Yes				Agree	Agree	Agree	Yes		Strongly disagree	Agree	Strongly disagree		Agree	Disagree		Agree	Strongly disagree	Strongly disagree	Yes
2022-07-20 09:28:21	2022-07-20 09:32:14						Female	29	Tertiary	Single	4	Christian	Urban	None	0	0	0	0	0	0	0	0	0	1	0	Yes	No	No		Yes				Agree	Agree	Agree	No		Agree	Agree	Agree		Agree	Agree		Agree	Agree	Agree	Yes
2022-07-20 09:41:31	2022-07-20 09:48:08						Female	18	SHS	Single	6	Christian	Urban	None	0	0	0	0	0	0	0	0	0	1	0	Yes	Yes	Yes	Negative	Yes				Agree	Agree	Agree	Yes		Strongly agree	Agree	Agree		Agree	Agree		Agree	Agree	Agree	Yes
2022-07-20 09:48:32	2022-07-20 10:00:28						Female	25	Tertiary	Married	2	Christian	Urban	None	0	0	0	0	0	0	0	0	0	1	0	Yes	Yes	Yes	Negative	Yes				Agree	Agree	Agree	Yes		Agree	Agree	Disagree		Disagree	Disagree		DIsagree	Disagree	Disagree	No
2022-07-20 10:15:12	2022-07-20 10:22:27						Female	57	Primary school	Married	5	Muslim	Urban	Diabetes	0	0	1	0	0	0	0	0	0	0	0	Yes	No	No		Yes				Disagree	Disagree	Agree	Yes		Agree	Agree	Disagree		Agree	Agree		DIsagree	Agree	Agree	No
2022-07-20 10:32:55	2022-07-20 10:35:09						Female	24	SHS	Married	3	Christian	Urban	Cancer	1	0	0	0	0	0	0	0	0	0	0	Yes	No	No		Yes				Agree	Agree	Agree	Yes		Agree	Agree	Disagree		Agree	Disagree		DIsagree	Disagree	Agree	Yes
2022-07-20 10:36:55	2022-07-20 11:02:40						Male	28	Tertiary	Married	6	Other	Urban	None	0	0	0	0	0	0	0	0	0	1	0	Yes	Yes	Yes	Negative	Yes				Agree	Agree	Agree	Yes		Agree	Agree	Disagree		Agree	Agree		Agree	Agree	Agree	Yes
2022-07-20 11:02:45	2022-07-20 11:04:52						Female	24	Tertiary	Married	4	Christian	Urban	None	0	0	0	0	0	0	0	0	0	1	0	Yes	Yes	Yes	Positive	Yes				Agree	Agree	Agree	Yes		Agree	Agree	Agree		Agree	Agree		Agree	Agree	Agree	Yes
2022-07-20 11:04:57	2022-07-20 11:06:12						Female	24	SHS	Married	2	Christian	Urban	None	0	0	0	0	0	0	0	0	0	1	0	Yes	Yes	Yes	Positive	Yes				Agree	Agree	Agree	No		Agree	Agree	Agree		Agree	Agree		DIsagree	Agree	Agree	Yes
2022-07-20 11:06:19	2022-07-20 11:08:10						Male	29	Tertiary	Single	4	Muslim	Urban	None	0	0	0	0	0	0	0	0	0	1	0	Yes	Yes	Yes	Positive	Yes				Agree	Disagree	Strongly agree	No		Agree	Agree	Disagree		Agree	Agree		DIsagree	Agree	Disagree	Yes
2022-07-20 09:58:01	2022-07-20 23:21:24						Female	25	JHS	Single	1	Christian	Urban	None	0	0	0	0	0	0	0	0	0	1	0	No	No	No		No				Strongly disagree	Strongly disagree	Strongly agree	Yes		Agree	Strongly agree	Strongly agree		Strongly disagree	Agree		Strongly agree	Strongly agree	Strongly disagree	Yes
2022-07-20 10:12:22	2022-07-20 10:15:23						Female	32	SHS	Married	3	Christian	Urban	None	0	0	0	0	0	0	0	0	0	1	0	No	No	No		No				Disagree	Disagree	Disagree	Yes		Don't know	Agree	Disagree		Disagree	Disagree		Agree	Agree	Agree	Yes
2022-07-20 10:44:25	2022-07-20 10:52:25						Male	25	SHS	Single	1	Christian	Urban	None	0	0	0	0	0	0	0	0	0	1	0	No	No	No		Yes				Agree	Strongly agree	Agree	Yes		Agree	Strongly agree	Agree		Agree	Agree		Agree	Agree	Disagree	No
2022-07-20 10:53:11	2022-07-20 10:59:37						Female	35	No formal education	Married	3	Christian	Urban	None	0	0	0	0	0	0	0	0	0	1	0	No	No	No		Yes				Disagree	Agree	Agree	Yes		Strongly disagree	Agree	Agree		Disagree	Strongly agree		Strongly agree	Strongly agree	Agree	Yes
2022-07-20 11:00:29	2022-07-20 11:13:38						Female	28	SHS	Single	2	Muslim	Urban	None	0	0	0	0	0	0	0	0	0	1	0	No	No	No		No				Agree	Don't know	Disagree	Yes		Strongly disagree	Strongly agree	Disagree		Disagree	Agree		Strongly agree	Strongly agree	Strongly agree	No
2022-07-20 11:14:16	2022-07-20 11:47:51						Male	20	Tertiary	Single	1	Other	Urban	None	0	0	0	0	0	0	0	0	0	1	0	No	No	No		Yes				Disagree	Disagree	Disagree	Yes		Don't know	Strongly agree	Disagree		Don't know	Don't know		Agree	Strongly agree	Strongly agree	No
2022-07-20 11:48:01	2022-07-20 11:50:17						Male	21	SHS	Single	2	Christian	Urban	None	0	0	0	0	0	0	0	0	0	1	0	No	No	No		Yes				Agree	Agree	Agree	Yes		Agree	Agree	Agree		Don't know	Don't know		Agree	Agree	Agree	No
2022-07-20 11:51:07	2022-07-20 11:55:07						Male	52	No formal education	Married	6	Christian	Urban	None	0	0	0	0	0	0	0	0	0	1	0	Yes	No	No		Yes				Agree	Agree	Agree	Yes		Agree	Strongly agree	Agree		Agree	Agree		DIsagree	Disagree	Disagree	No
2022-07-20 11:55:24	2022-07-20 11:59:13						Female	41	No formal education	Married	5	Muslim	Urban	None	0	0	0	0	0	0	0	0	0	1	0	Yes	No	No		Yes				Disagree	Agree	Agree	Yes		Don't know	Strongly agree	Agree		Strongly agree	Strongly agree		DIsagree	Agree	Agree	No
2022-07-20 11:59:40	2022-07-20 12:11:45						Male	30	Tertiary	Single	1	Christian	Urban	None	0	0	0	0	0	0	0	0	0	1	0	Yes	Yes	No		Yes				Agree	Strongly agree	Strongly agree	Yes		Don't know	Agree	Disagree		Disagree	Strongly agree		Agree	Agree	Agree	No
2022-07-20 12:17:45	2022-07-20 13:14:15						Male	32	Tertiary	Married	3	Muslim	Urban	None	0	0	0	0	0	0	0	0	0	1	0	Yes	No	Yes	Positive	Yes				Agree	Agree	Agree	Yes		Agree	Agree	Agree		Agree	Agree		Agree	Agree	Agree	Yes
2022-07-20 23:03:37	2022-07-20 23:06:02						Female	25	SHS	Single	2	Christian	Urban	None	0	0	0	0	0	0	0	0	0	1	0	Yes	No	No		Yes				Agree	Agree	Agree	Yes		Agree	Strongly agree	Disagree		Agree	Agree		Agree	Agree	Don't know	No
2022-07-20 23:06:16	2022-07-20 23:09:29						Male	39	Tertiary	Married	3	Christian	Urban	None	0	0	0	0	0	0	0	0	0	1	0	No	No	Yes	Positive	Yes				Agree	Agree	Agree	Yes		Strongly disagree	Strongly agree	Agree		Strongly disagree	Strongly agree		Agree	Agree	Disagree	No
2022-07-20 23:09:37	2022-07-20 23:13:16						Male	41	No formal education	Married	5	Christian	Urban	None	0	0	0	0	0	0	0	0	0	1	0	No	No	No		No				Strongly disagree	Disagree	Disagree	Yes		Don't know	Don't know	Disagree		Strongly disagree	Strongly disagree		Don't know	Strongly agree	Strongly agree	No
2022-07-20 23:13:26	2022-07-20 23:16:58						Male	56	No formal education	Married	4	Christian	Urban	Diabetes	0	0	1	0	0	0	0	0	0	0	0	Yes	No	No		No				Disagree	Disagree	Don't know	Yes		Don't know	Don't know	Disagree		Don't know	Don't know		Agree	Strongly agree	Strongly agree	Yes
2022-07-20 23:17:21	2022-07-20 23:20:18						Male	36	Tertiary	Single	1	Christian	Urban	None	0	0	0	0	0	0	0	0	0	1	0	Yes	No	No		Yes				Agree	Agree	Agree	Yes		Agree	Strongly agree	Disagree		Disagree	Agree		Strongly agree	Agree	Disagree	No
2022-07-20 23:21:31	2022-07-20 23:24:22						Female	30	SHS	Single	2	Christian	Urban	None	0	0	0	0	0	0	0	0	0	1	0	No	No	Yes	Positive	Yes				Agree	Agree	Agree	Yes		Strongly disagree	Strongly agree	Agree		Disagree	Strongly agree		DIsagree	Agree	Disagree	No
2022-07-20 23:24:58	2022-07-20 23:27:58						Male	39	Primary school	Married	6	Muslim	Urban	None	0	0	0	0	0	0	0	0	0	1	0	No	No	No		No				Disagree	Disagree	Don't know	Yes		Strongly agree	Strongly agree	Disagree		Don't know	Disagree		Agree	Don't know	Don't know	No
2022-07-20 23:28:11	2022-07-20 23:30:31						Male	19	Tertiary	Single	3	Christian	Urban	None	0	0	0	0	0	0	0	0	0	1	0	No	No	No		Yes				Agree	Agree	Agree	Yes		Don't know	Strongly agree	Agree		Disagree	Strongly agree		Agree	Don't know	Disagree	No
2022-07-20 23:30:40	2022-07-20 23:33:37						Female	30	JHS	Married	3	Muslim	Urban	None	0	0	0	0	0	0	0	0	0	1	0	Yes	No	No		Yes				Disagree	Agree	Agree	Yes		Don't know	Agree	Agree		Agree	Agree		DIsagree	Agree	Agree	No
2022-07-20 23:33:44	2022-07-20 23:36:08						Female	28	JHS	Single	2	Christian	Urban	None	0	0	0	0	0	0	0	0	0	1	0	No	No	No		Yes				Agree	Agree	Agree	Yes		Strongly agree	Strongly agree	Strongly agree		Strongly agree	Strongly agree		Agree	Agree	Disagree	No
2022-07-20 09:54:25	2022-07-20 10:08:26						Female	28	JHS	Single	3	Christian	Urban	None	0	0	0	0	0	0	0	0	0	1	0	Yes	No	No		No				Disagree	Disagree	Disagree	Yes		Strongly disagree	Disagree	Agree		Agree	Agree		Agree	Agree	Agree	No
2022-07-20 10:40:55	2022-07-20 10:47:54						Male	34	SHS	Single	1	Christian	Urban	None	0	0	0	0	0	0	0	0	0	1	0	No	No	No		No				Disagree	Disagree	Disagree	Yes		Don't know	Don't know	Agree		Disagree	Don't know		DIsagree	Don't know	Don't know	No
2022-07-20 10:48:13	2022-07-20 10:59:21						Male	39	No formal education	Married	4	Christian	Urban	None	0	0	0	0	0	0	0	0	0	1	0	Yes	No	No		Yes				Agree	Strongly agree	Strongly agree	Yes		Don't know	Agree	Agree		Agree	Agree		Agree	Disagree	Disagree	No
2022-07-20 11:11:48	2022-07-20 11:21:58						Male	31	Tertiary	Married	4	Christian	Urban	None	0	0	0	0	0	0	0	0	0	1	0	No	No	No		Yes				Agree	Agree	Agree	Yes		Strongly disagree	Agree	Agree		Agree	Agree		DIsagree	Disagree	Disagree	No
2022-07-20 11:22:03	2022-07-20 11:31:26						Male	54	JHS	Married	7	Christian	Urban	Cardiovascular disease	0	1	0	0	0	0	0	0	0	0	0	Yes	No	No		Yes				Agree	Agree	Agree	Yes		Strongly disagree	Agree	Agree		Agree	Agree		DIsagree	Disagree	Disagree	No
2022-07-20 11:31:31	2022-07-20 11:56:12						Male	28	Tertiary	Single	1	Christian	Urban	Hepatic disease	0	0	0	1	0	0	0	0	0	0	0	Yes	No	No		Yes				Agree	Agree	Agree	Yes		Strongly disagree	Agree	Agree		Agree	Agree		DIsagree	Disagree	Agree	No
2022-07-20 11:56:18	2022-07-20 12:05:31						Male	36	SHS	Married	4	Muslim	Urban	None	0	0	0	0	0	0	0	0	0	1	0	Yes	No	Yes	Negative	Yes				Agree	Agree	Disagree	Yes		Strongly disagree	Agree	Strongly agree		Agree	Agree		Agree	Disagree	Disagree	No
2022-07-20 12:05:36	2022-07-20 12:15:22						Male	29	No formal education	Single	1	Muslim	Urban	None	0	0	0	0	0	0	0	0	0	1	0	No	No	No		No				Agree	Agree	Agree	Yes		Don't know	Don't know	Agree		Agree	Agree		DIsagree	Don't know	Don't know	Yes
2022-07-20 14:08:49	2022-07-21 07:25:14						Female	27	Tertiary	Married	2	Christian	Urban	None	0	0	0	0	0	0	0	0	0	1	0	No	No	Yes	Negative	Yes				Agree	Agree	Agree	Yes		Don't know	Agree	Agree		Agree	Agree		DIsagree	Disagree	Disagree	No
2022-07-21 07:25:30	2022-07-21 07:41:25						Male	33	JHS	Married	3	Christian	Urban	None	0	0	0	0	0	0	0	0	0	1	0	Yes	No	No		Yes				Disagree	Disagree	Agree	Yes		Agree	Agree	Agree		Agree	Agree		DIsagree	Disagree	Agree	No
2022-07-21 07:41:56	2022-07-21 07:45:29						Female	25	JHS	Married	3	Christian	Urban	None	0	0	0	0	0	0	0	0	0	1	0	No	No	No		No				Agree	Agree	Agree	Yes		Strongly disagree	Agree	Agree		Agree	Agree		Agree	Don't know	Don't know	No
2022-07-21 07:46:59	2022-07-21 08:02:11						Female	28	Tertiary	Single	1	Christian	Urban	None	0	0	0	0	0	0	0	0	0	1	0	Yes	No	No		Yes				Agree	Agree	Agree	Yes		Don't know	Agree	Agree		Agree	Agree		DIsagree	Disagree	Disagree	No
2022-07-21 08:02:48	2022-07-21 09:03:58						Female	50	JHS	Single	1	Christian	Urban	None	0	0	0	0	0	0	0	0	0	1	0	Yes	No	Yes	Negative	No				Agree	Agree	Agree	Yes		Strongly disagree	Agree	Agree		Agree	Agree		DIsagree	Disagree	Disagree	No
2022-07-21 11:17:49	2022-07-21 11:59:33						Male	36	Tertiary	Single	2	Muslim	Urban	None	0	0	0	0	0	0	0	0	0	1	0	No	No	Yes	Negative	No				Strongly disagree	Strongly disagree	Strongly disagree	Yes		Don't know	Don't know	Don't know		Disagree	Don't know		DIsagree	Don't know	Don't know	No
2022-07-21 11:59:49	2022-07-21 12:05:00						Female	34	Tertiary	Married	2	Christian	Urban	None	0	0	0	0	0	0	0	0	0	1	0	No	No	No		Yes				Agree	Agree	Agree	Yes		Don't know	Agree	Agree		Agree	Agree		DIsagree	Disagree	Disagree	No
2022-07-21 12:05:13	2022-07-21 12:10:45						Female	46	SHS	Married	6	Muslim	Urban	None	0	0	0	0	0	0	0	0	0	1	0	Yes	No	No		No				Agree	Agree	Agree	Yes		Don't know	Agree	Agree		Agree	Agree		DIsagree	Disagree	Disagree	No
2022-07-21 12:10:59	2022-07-21 12:14:38						Female	27	JHS	Single	1	Muslim	Urban	None	0	0	0	0	0	0	0	0	0	1	0	No	No	No		Yes				Strongly agree	Strongly agree	Strongly agree	Yes		Don't know	Agree	Agree		Agree	Agree		DIsagree	Disagree	Disagree	No
2022-07-21 12:14:44	2022-07-21 12:19:18						Male	19	SHS	Single	4	Christian	Urban	None	0	0	0	0	0	0	0	0	0	1	0	Yes	No	Yes	Negative	Yes				Agree	Agree	Agree	Yes		Don't know	Agree	Agree		Agree	Agree		DIsagree	Disagree	Disagree	No
2022-07-21 12:19:24	2022-07-21 13:21:24						Female	44	No formal education	Married	8	Muslim	Urban	None	0	0	0	0	0	0	0	0	0	1	0	No	No	No		No				Agree	Agree	Agree	Yes		Don't know	Agree	Agree		Agree	Agree		DIsagree	Don't know	Don't know	No
2022-07-21 13:21:35	2022-07-21 13:28:48						Female	35	Tertiary	Married	4	Christian	Urban	None	0	0	0	0	0	0	0	0	0	1	0	Yes	No	Yes	Negative	Yes				Agree	Agree	Agree	Yes		Don't know	Agree	Agree		Agree	Agree		DIsagree	Disagree	Disagree	No
2022-07-21 21:56:31	2022-07-21 22:33:32						Female	31	Tertiary	Married	4	Christian	Urban	None	0	0	0	0	0	0	0	0	0	1	0	Yes	No	Yes	Negative	Yes				Strongly agree	Strongly agree	Strongly agree	Yes		Don't know	Agree	Agree		Agree	Agree		DIsagree	Disagree	Disagree	No
2022-07-21 22:34:08	2022-07-22 05:32:37						Male	42	SHS	Married	3	Christian	Urban	Cardiovascular disease	0	1	0	0	0	0	0	0	0	0	0	Yes	No	No		No				Disagree	Disagree	Disagree	No		Don't know	Don't know	Disagree		Disagree	Disagree		DIsagree	Agree	Agree	No
2022-07-22 16:12:14	2022-07-22 16:46:34						Female	42	SHS	Single	3	Christian	Urban	None	0	0	0	0	0	0	0	0	0	1	0	Yes	No	Yes	Negative	Yes				Agree	Agree	Agree	Yes		Don't know	Agree	Agree		Agree	Agree		DIsagree	Disagree	Disagree	No
2022-07-22 16:47:23	2022-07-22 16:55:14						Female	38	Tertiary	Single	2	Christian	Urban	None	0	0	0	0	0	0	0	0	0	1	0	Yes	No	Yes	Negative	Yes				Agree	Agree	Agree	Yes		Strongly disagree	Agree	Agree		Agree	Agree		Agree	Disagree	Disagree	Yes
2022-07-22 16:56:12	2022-07-23 18:58:05						Female	54	JHS	Married	2	Christian	Urban	Hepatic disease	0	0	0	1	0	0	0	0	0	0	0	Yes	No	No		Yes				Agree	Agree	Agree	Yes		Don't know	Agree	Agree		Agree	Agree		DIsagree	Disagree	Disagree	No
2022-07-23 18:58:13	2022-07-23 19:12:45						Female	31	Tertiary	Married	4	Christian	Urban	Other	0	0	0	0	0	0	0	0	0	0	1	Yes	No	Yes	Negative	Yes				Agree	Agree	Agree	Yes		Strongly disagree	Agree	Agree		Agree	Agree		Strongly disagree	Disagree	Disagree	No
2022-07-23 19:13:27	2022-07-23 19:21:24						Female	29	Tertiary	Single	1	Christian	Urban	None	0	0	0	0	0	0	0	0	0	1	0	Yes	No	No		No				Agree	Agree	Agree	Yes		Don't know	Agree	Agree		Agree	Agree		DIsagree	Disagree	Disagree	No
2022-07-23 19:22:03	2022-07-23 19:30:23						Female	54	JHS	Single	1	Christian	Urban	None	0	0	0	0	0	0	0	0	0	1	0	Yes	No	No		No				Strongly disagree	Strongly disagree	Disagree	No		Don't know	Don't know	Agree		Disagree	Disagree		Don't know	Don't know	Don't know	No
2022-07-19 09:34:49	2022-07-19 09:54:19						Male	42	SHS	Married	6	Christian	Urban	None	0	0	0	0	0	0	0	0	0	1	0	No	No	No		Yes				Strongly agree	Agree	Agree	Yes		Strongly disagree	Agree	Agree		Agree	Agree		DIsagree	Disagree	Disagree	No
2022-07-23 20:30:33	2022-07-23 20:39:02						Female	43	JHS	Single	2	Christian	Urban	None	0	0	0	0	0	0	0	0	0	1	0	Yes	No	No		Yes				Agree	Agree	Strongly agree	Yes		Agree	Agree	Agree		Agree	Agree		DIsagree	Disagree	Disagree	No
2022-07-23 20:39:34	2022-07-23 21:37:52						Male	34	Tertiary	Married	1	Muslim	Urban	None	0	0	0	0	0	0	0	0	0	1	0	No	No	Yes	Negative	Yes				Agree	Agree	Agree	Yes		Strongly disagree	Disagree	Agree		Agree	Agree		DIsagree	Disagree	Disagree	No
2022-07-23 21:38:12	2022-07-23 22:02:56						Female	53	JHS	Single	3	Christian	Urban	None	0	0	0	0	0	0	0	0	0	1	0	Yes	No	No		Yes				Agree	Disagree	Agree	Yes		Strongly disagree	Agree	Agree		Agree	Agree		DIsagree	Strongly disagree	Disagree	No
2022-07-23 22:03:46	2022-07-23 22:27:16						Male	36	SHS	Married	6	Christian	Urban	None	0	0	0	0	0	0	0	0	0	1	0	No	No	No		No				Disagree	Disagree	Disagree	Yes		Strongly disagree	Strongly disagree	Disagree		Disagree	Disagree		DIsagree	Disagree	Disagree	No
2022-07-23 22:29:40	2022-07-23 22:41:26						Female	33	Tertiary	Married	3	Muslim	Urban	None	0	0	0	0	0	0	0	0	0	1	0	Yes	Yes	Yes	Negative	Yes				Agree	Agree	Agree	Yes		Strongly disagree	Agree	Agree		Agree	Agree		DIsagree	Disagree	Disagree	No
2022-07-23 22:41:32	2022-07-23 22:44:52						Male	34	Tertiary	Married	3	Muslim	Urban	None	0	0	0	0	0	0	0	0	0	1	0	Yes	No	No		No				Disagree	Disagree	Disagree	No		Don't know	Don't know	Don't know		Strongly disagree	Strongly disagree		DIsagree	Don't know	Don't know	No
2022-07-13 11:30:59	2022-07-23 22:49:51						Female	32	Tertiary	Married	4	Christian	Urban	None	0	0	0	0	0	0	0	0	0	1	0	Yes	No	Yes	Negative	Yes				Agree	Agree	Agree	Yes		Strongly disagree	Agree	Disagree		Agree	Agree		DIsagree	Strongly disagree	Strongly disagree	No
2022-07-26 17:02:26	2022-07-26 17:07:37						Male	23	SHS	Single	3	Christian	Urban	None	0	0	0	0	0	0	0	0	0	1	0	No	No	No		Yes				Agree	Agree	Agree	Yes		Strongly disagree	Strongly agree	Agree		Disagree	Strongly agree		Agree	Agree	Agree	No
2022-07-26 17:07:45	2022-07-26 17:10:31						Male	32	SHS	Married	3	Christian	Urban	None	0	0	0	0	0	0	0	0	0	1	0	No	No	No		No				Agree	Disagree	Disagree	Yes		Agree	Agree	Disagree		Disagree	Disagree		Agree	Strongly agree	Agree	Yes
2022-07-26 17:10:38	2022-07-26 17:16:47						Male	19	SHS	Single	4	Christian	Urban	None	0	0	0	0	0	0	0	0	0	1	0	No	No	No		Yes				Agree	Agree	Strongly agree	Yes		Strongly disagree	Strongly agree	Disagree		Strongly disagree	Strongly agree		Strongly agree	Agree	Agree	No
2022-07-26 17:16:52	2022-07-26 17:20:04						Female	20	Tertiary	Single	1	Christian	Urban	None	0	0	0	0	0	0	0	0	0	1	0	No	No	No		Yes				Agree	Agree	Strongly agree	Yes		Strongly disagree	Agree	Strongly disagree		Agree	Agree		Agree	Disagree	Strongly agree	No
2022-07-26 17:20:10	2022-07-26 17:23:25						Female	20	No formal education	Single	2	Muslim	Urban	None	0	0	0	0	0	0	0	0	0	1	0	No	No	No		No				Strongly disagree	Strongly disagree	Don't know	Yes		Don't know	Don't know	Strongly disagree		Don't know	Don't know		Agree	Strongly disagree	Strongly disagree	Yes
2022-07-20 11:59:37	2022-07-20 12:01:20						Female	28	Tertiary	Married	3	Christian	Urban	None	0	0	0	0	0	0	0	0	0	1	0	Yes	Yes	Yes	Negative	Yes				Agree	Agree	Agree	No		Agree	Agree	Disagree		Agree	Disagree		Agree	Agree	Agree	Yes
2022-07-20 12:04:50	2022-07-20 12:08:42						Male	35	SHS	Married	5	Muslim	Urban	None	0	0	0	0	0	0	0	0	0	1	0	Yes	Yes	Yes	Negative	Yes				Disagree	Agree	Agree	Yes		Agree	Disagree	Agree		Agree	Disagree		Agree	Agree	Disagree	Yes
2022-07-20 12:08:46	2022-07-20 12:11:57						Male	25	SHS	Married	3	Muslim	Urban	None	0	0	0	0	0	0	0	0	0	1	0	Yes	Yes	Yes	Positive	Yes				Agree	Disagree	Agree	Yes		Strongly agree	Agree	Disagree		Agree	Agree		DIsagree	Agree	Disagree	Yes
2022-07-20 12:12:31	2022-07-20 12:15:31						Female	36	SHS	Married	6	Christian	Urban	None	0	0	0	0	0	0	0	0	0	1	0	Yes	Yes	Yes	Negative	Yes				Agree	Disagree	Agree	Yes		Strongly disagree	Agree	Agree		Agree	Agree		Agree	Strongly agree	Agree	Yes
2022-07-20 12:16:16	2022-07-20 12:19:47						Male	24	JHS	Single	3	Christian	Urban	None	0	0	0	0	0	0	0	0	0	1	0	Yes	Yes	Yes	Positive	Yes				Agree	Agree	Agree	Yes		Agree	Agree	Agree		Agree	Agree		Strongly disagree	Agree	Disagree	Yes
2022-07-20 12:20:09	2022-07-20 12:24:22						Female	23	Tertiary	Single	3	Muslim	Urban	None	0	0	0	0	0	0	0	0	0	1	0	Yes	Yes	No		Yes				Agree	Agree	Disagree	Yes		Strongly agree	Agree	Agree		Agree	Agree		Agree	Agree	Agree	Yes
2022-07-20 12:24:30	2022-07-20 12:26:34						Male	26	Tertiary	Married	4	Christian	Urban	None	0	0	0	0	0	0	0	0	0	1	0	Yes	Yes	Yes	Positive	Yes				Agree	Agree	Agree	Yes		Agree	Agree	Agree		Agree	Agree		DIsagree	Strongly disagree	Agree	Yes
2022-07-20 12:27:01	2022-07-20 12:28:30						Male	41	Tertiary	Married	6	Christian	Urban	None	0	0	0	0	0	0	0	0	0	1	0	Yes	Yes	Yes	Positive	Yes				Strongly agree	Agree	Agree	No		Agree	Agree	Agree		Strongly agree	Strongly agree		DIsagree	Disagree	Strongly agree	No
2022-07-20 12:29:53	2022-07-20 12:31:25						Female	30	Tertiary	Married	4	Muslim	Urban	None	0	0	0	0	0	0	0	0	0	1	0	Yes	Yes	Yes	Positive	Yes				Agree	Strongly disagree	Strongly disagree	Yes		Agree	Disagree	Agree		Disagree	Strongly disagree		Agree	Disagree	Agree	No
2022-07-20 12:31:39	2022-07-20 12:33:11						Male	32	SHS	Married	6	Muslim	Urban	None	0	0	0	0	0	0	0	0	0	1	0	Yes	No	Yes	Negative	Yes				Agree	Agree	Agree	No		Agree	Disagree	Agree		Agree	Strongly agree		DIsagree	Agree	Disagree	Yes
2022-07-20 12:33:43	2022-07-20 12:35:38						Female	31	SHS	Single	4	Muslim	Urban	Diabetes	0	0	1	0	0	0	0	0	0	0	0	Yes	Yes	Yes	Negative	Yes				Agree	Agree	Agree	No		Agree	Disagree	Strongly disagree		Strongly agree	Agree		Strongly disagree	Disagree	Disagree	Yes
2022-07-20 12:36:10	2022-07-20 12:37:50						Male	37	Tertiary	Married	5	Other	Urban	None	0	0	0	0	0	0	0	0	0	1	0	Yes	Yes	Yes	Positive	Yes				Agree	Agree	Agree	Yes		Strongly disagree	Agree	Agree		Disagree	Agree		Agree	Agree	Agree	No
2022-07-28 13:41:09	2022-07-28 13:47:49						Male	27	Tertiary	Married	5	Christian	Urban	None	0	0	0	0	0	0	0	0	0	1	0	Yes	Yes	Yes	Negative	Yes				Agree	Agree	Strongly agree	Yes		Agree	Agree	Disagree		Agree	Agree		Agree	Agree	Agree	Yes
2022-07-28 13:49:14	2022-07-28 13:52:28						Female	29	Tertiary	Married	4	Muslim	Urban	Cancer	1	0	0	0	0	0	0	0	0	0	0	Yes	No	No		Yes				Agree	Agree	Agree	Yes		Agree	Agree	Disagree		Agree	Disagree		Agree	Agree	Agree	Yes
2022-07-28 13:53:21	2022-07-28 13:56:26						Female	32	SHS	Married	6	Christian	Urban	Diabetes	0	0	1	0	0	0	0	0	0	0	0	Yes	Yes	No		Yes				Agree	Strongly agree	Agree	No		Strongly agree	Agree	Disagree		Strongly agree	Agree		Agree	Agree	Agree	Yes
2022-07-28 13:57:18	2022-07-28 14:03:51						Female	37	SHS	Married	5	Christian	Urban	Hepatic disease Diabetes	0	0	1	1	0	0	0	0	0	0	0	Yes	Yes	No		Yes				Agree	Strongly agree	Agree	No		Agree	Strongly agree	Agree		Strongly agree	Agree		Agree	Agree	Strongly agree	Yes
2022-07-28 16:15:43	2022-07-28 16:17:52						Male	24	Tertiary	Single	3	Christian	Urban	None	0	0	0	0	0	0	0	0	0	1	0	Yes	No	Yes	Negative	Yes				Agree	Strongly agree	Agree	Yes		Agree	Agree	Agree		Strongly agree	Strongly agree		Agree	Agree	Strongly agree	Yes
2022-07-28 16:17:56	2022-07-28 16:19:40						Female	21	SHS	Single	3	Muslim	Urban	None	0	0	0	0	0	0	0	0	0	1	0	No	No	No		No				Agree	Strongly agree	Agree	Yes		Agree	Agree	Strongly agree		Strongly agree	Agree		Agree	Strongly agree	Agree	Yes
2022-07-28 16:19:44	2022-07-28 16:21:15						Female	27	Tertiary	Married	4	Christian	Urban	Hepatic disease Diabetes Cardiovascular disease	0	1	1	1	0	0	0	0	0	0	0	Yes	Yes	Yes	Positive	Yes				Agree	Strongly agree	Agree	Yes		Strongly agree	Agree	Agree		Strongly agree	Strongly agree		Agree	Agree	Agree	Yes
2022-06-16 12:01:42	2022-06-16 12:27:38						Female	19	SHS	Single	3	Christian	Urban	None	0	0	0	0	0	0	0	0	0	1	0	No	No	No		Yes				Strongly disagree	Agree	Strongly agree	Yes		Strongly disagree	Strongly disagree	Strongly disagree		Strongly disagree	Agree		Strongly disagree	Don't know	Don't know	No
2022-06-17 09:11:37	2022-06-17 09:20:43						Female	34	JHS	Married	6	Christian	Urban	None	0	0	0	0	0	0	0	0	0	1	0	No	No	No		Yes				Disagree	Strongly agree	Agree	No		Strongly disagree	Strongly disagree	Strongly disagree		Strongly agree	Agree		DIsagree	Don't know	Don't know	No
2022-06-20 09:25:08	2022-06-20 09:36:56						Male	20	Tertiary	Single	5	Christian	Rural	None	0	0	0	0	0	0	0	0	0	1	0	Yes	No	Yes	Negative	Yes				Agree	Strongly agree	Agree	Yes		Don't know	Don't know	Don't know		Don't know	Strongly disagree		Strongly disagree	Disagree	Don't know	No
2022-06-20 09:52:39	2022-06-20 10:02:45						Female	47	No formal education	Married	6	Christian	Urban	None	0	0	0	0	0	0	0	0	0	1	0	No	No	No		No				Disagree	Disagree	Disagree	No		Strongly disagree	Disagree	Disagree		Disagree	Strongly disagree		Don't know	Don't know	Don't know	No
2022-06-20 10:06:26	2022-06-20 10:15:59						Female	38	Tertiary	Married	5	Christian	Urban	None	0	0	0	0	0	0	0	0	0	1	0	No	No	No		No				Agree	Strongly agree	Strongly agree	Yes		Don't know	Disagree	Agree		Disagree	Disagree		DIsagree	Agree	Strongly agree	No
2022-06-20 10:30:22	2022-06-20 10:56:08						Female	39	SHS	Married	3	Christian	Urban	None	0	0	0	0	0	0	0	0	0	1	0	No	No	No		Yes				Disagree	Agree	Agree	No		Strongly disagree	Disagree	Disagree		Agree	Disagree		DIsagree	Disagree	Disagree	No
2022-06-20 13:51:08	2022-06-20 13:56:44						Female	21	Tertiary	Single	7	Christian	Rural	None	0	0	0	0	0	0	0	0	0	1	0	No	No	No		Yes				Agree	Agree	Agree	Yes		Strongly disagree	Don't know	Strongly disagree		Disagree	Agree		DIsagree	Don't know	Agree	No
2022-06-23 10:18:52	2022-06-23 11:57:01						Female	23	Tertiary	Single	7	Christian	Urban	None	0	0	0	0	0	0	0	0	0	1	0	No	No	No		Yes				Agree	Agree	Agree	Yes		Strongly disagree	Don't know	Strongly disagree		Agree	Don't know		Strongly disagree	Don't know	Don't know	No
2022-06-23 11:57:15	2022-06-23 12:11:17						Male	48	JHS	Married	3	Christian	Urban	None	0	0	0	0	0	0	0	0	0	1	0	No	No	No		No				Disagree	Strongly disagree	Strongly disagree	No		Strongly disagree	Disagree	Strongly disagree		Disagree	Agree		Agree	Agree	Agree	No
2022-06-23 12:11:33	2022-06-23 13:47:45						Female	32	SHS	Married	6	Muslim	Urban	None	0	0	0	0	0	0	0	0	0	1	0	No	No	No		No				Strongly disagree	Strongly disagree	Strongly disagree	No		Strongly disagree	Disagree	Disagree		Agree	Agree		Strongly disagree	Don't know	Strongly agree	No
2022-06-23 13:48:15	2022-06-23 14:02:57						Female	36	SHS	Married	3	Christian	Urban	None	0	0	0	0	0	0	0	0	0	1	0	No	No	No		No				Agree	Agree	Agree	No		Strongly disagree	Don't know	Disagree		Don't know	Strongly disagree		Strongly disagree	Agree	Agree	No
2022-06-23 14:31:24	2022-06-23 14:44:10						Male	42	Tertiary	Married	4	Christian	Urban	None	0	0	0	0	0	0	0	0	0	1	0	No	No	No		Yes				Agree	Agree	Agree	Yes		Strongly disagree	Disagree	Agree		Agree	Disagree		DIsagree	Don't know	Don't know	No
2022-06-23 14:44:34	2022-06-23 15:00:52						Male	30	JHS	Single	0	Christian	Urban	None	0	0	0	0	0	0	0	0	0	1	0	No	No	No		Yes				Disagree	Agree	Agree	No		Strongly disagree	Disagree	Disagree		Agree	Agree		Strongly disagree	Disagree	Don't know	No
2022-06-23 15:01:15	2022-06-27 11:13:17						Female	28	Tertiary	Married	2	Christian	Urban	None	0	0	0	0	0	0	0	0	0	1	0	No	No	No		No				Disagree	Disagree	Disagree	No		Strongly disagree	Strongly disagree	Strongly disagree		Strongly disagree	Disagree		Strongly disagree	Don't know	Don't know	No
2022-06-27 11:13:36	2022-06-27 11:28:09						Female	27	Tertiary	Single	4	Christian	Urban	None	0	0	0	0	0	0	0	0	0	1	0	No	No	No		Yes				Disagree	Agree	Agree	No		Strongly disagree	Disagree	Disagree		Agree	Agree		DIsagree	Don't know	Don't know	No
2022-06-27 11:28:20	2022-06-27 11:35:47						Male	24	JHS	Single	6	Muslim	Urban	None	0	0	0	0	0	0	0	0	0	1	0	Yes	No	No		No				Strongly disagree	Strongly disagree	Strongly disagree	No		Strongly disagree	Strongly disagree	Strongly disagree		Strongly disagree	Strongly disagree		DIsagree	Don't know	Strongly agree	No
2022-06-27 11:36:02	2022-06-27 11:51:01						Female	40	Primary school	Married	5	Christian	Urban	Diabetes	0	0	1	0	0	0	0	0	0	0	0	Yes	No	No		No				Disagree	Disagree	Strongly disagree	No		Strongly disagree	Strongly disagree	Don't know		Strongly disagree	Strongly disagree		DIsagree	Don't know	Strongly agree	Yes
2022-06-27 11:51:34	2022-06-27 12:03:05						Female	38	SHS	Single	3	Christian	Urban	None	0	0	0	0	0	0	0	0	0	1	0	No	No	No		No				Agree	Strongly agree	Strongly agree	No		Strongly disagree	Agree	Agree		Agree	Agree		Agree	Strongly agree	Strongly agree	No
2022-06-27 12:03:25	2022-06-27 12:11:06						Male	29	SHS	Single	7	Christian	Urban	None	0	0	0	0	0	0	0	0	0	1	0	Yes	No	No		Yes				Agree	Agree	Strongly agree	No		Strongly disagree	Don't know	Disagree		Agree	Agree		DIsagree	Disagree	Disagree	No
2022-06-27 12:11:14	2022-06-27 12:20:45						Male	41	Primary school	Married	6	Christian	Urban	None	0	0	0	0	0	0	0	0	0	1	0	Yes	No	No		Yes				Disagree	Disagree	Strongly disagree	No		Strongly disagree	Disagree	Disagree		Agree	Agree		DIsagree	Don't know	Don't know	No
2022-06-27 12:21:09	2022-06-27 12:30:02						Male	19	SHS	Single	8	Christian	Urban	None	0	0	0	0	0	0	0	0	0	1	0	No	No	No		Yes				Agree	Agree	Agree	Yes		Strongly disagree	Disagree	Disagree		Strongly agree	Strongly agree		DIsagree	Don't know	Disagree	No
2022-06-27 12:30:08	2022-06-27 12:38:54						Male	32	SHS	Married	3	Christian	Urban	None	0	0	0	0	0	0	0	0	0	1	0	No	No	No		Yes				Strongly disagree	Agree	Agree	No		Strongly disagree	Disagree	Disagree		Agree	Agree		Strongly disagree	Don't know	Don't know	No
2022-06-27 12:39:24	2022-06-27 12:45:09						Male	25	SHS	Single	0	Christian	Urban	None	0	0	0	0	0	0	0	0	0	1	0	No	No	No		No				Disagree	Disagree	Disagree	No		Strongly disagree	Strongly disagree	Strongly disagree		Disagree	Disagree		DIsagree	Strongly agree	Strongly agree	No
2022-06-27 12:45:19	2022-06-27 12:49:55						Male	26	SHS	Single	4	Christian	Urban	None	0	0	0	0	0	0	0	0	0	1	0	No	No	No		No				Disagree	Agree	Agree	No		Strongly disagree	Strongly disagree	Strongly disagree		Agree	Agree		DIsagree	Don't know	Strongly agree	No
2022-06-27 12:50:00	2022-06-27 12:57:54						Female	35	Primary school	Single	6	Christian	Urban	None	0	0	0	0	0	0	0	0	0	1	0	No	No	No		Yes				Agree	Agree	Agree	No		Strongly disagree	Agree	Disagree		Agree	Agree		DIsagree	Don't know	Don't know	No
2022-06-28 10:38:45	2022-06-28 11:47:45						Male	31	Primary school	Single	3	Muslim	Urban	None	0	0	0	0	0	0	0	0	0	1	0	No	No	No		No				Disagree	Strongly disagree	Disagree	No		Strongly disagree	Disagree	Disagree		Disagree	Disagree		Strongly disagree	Disagree	Agree	Yes
2022-06-28 11:47:58	2022-06-28 12:09:31						Male	29	Primary school	Single	3	Muslim	Urban	None	0	0	0	0	0	0	0	0	0	1	0	No	No	No		Yes				Disagree	Disagree	Disagree	No		Strongly disagree	Disagree	Disagree		Disagree	Disagree		DIsagree	Agree	Strongly agree	No
2022-06-28 12:09:35	2022-06-28 12:20:35						Male	44	Primary school	Married	4	Christian	Urban	None	0	0	0	0	0	0	0	0	0	1	0	Yes	No	No		Yes				Agree	Agree	Agree	Yes		Strongly disagree	Don't know	Agree		Agree	Agree		Strongly disagree	Don't know	Don't know	No
2022-06-28 12:20:54	2022-06-28 12:35:50						Male	38	JHS	Married	5	Christian	Urban	None	0	0	0	0	0	0	0	0	0	1	0	No	No	No		Yes				Agree	Agree	Agree	No		Strongly disagree	Disagree	Disagree		Agree	Agree		Agree	Don't know	Agree	No
2022-06-28 12:35:55	2022-06-28 12:49:46						Male	35	No formal education	Single	3	Christian	Urban	None	0	0	0	0	0	0	0	0	0	1	0	No	No	No		Yes				Agree	Agree	Agree	Yes		Don't know	Strongly agree	Agree		Agree	Agree		Strongly disagree	Don't know	Don't know	No
2022-06-28 13:06:54	2022-06-28 13:21:50						Female	26	Primary school	Single	5	Christian	Urban	None	0	0	0	0	0	0	0	0	0	1	0	No	Yes	No		Yes				Agree	Agree	Agree	Yes		Strongly disagree	Agree	Agree		Agree	Agree		DIsagree	Disagree	Agree	Yes
2022-06-28 13:21:55	2022-06-28 13:27:09						Male	33	JHS	Married	4	Christian	Urban	None	0	0	0	0	0	0	0	0	0	1	0	No	No	No		No				Agree	Agree	Agree	Yes		Strongly disagree	Agree	Agree		Agree	Agree		Agree	Agree	Agree	Yes
2022-06-28 13:27:21	2022-07-14 10:56:23						Male	48	Primary school	Married	6	Christian	Urban	None	0	0	0	0	0	0	0	0	0	1	0	No	No	No		Yes				Agree	Agree	Agree	Yes		Don't know	Don't know	Don't know		Agree	Agree		Strongly disagree	Strongly agree	Don't know	No
2022-07-14 10:56:48	2022-07-14 11:06:07						Female	22	SHS	Single	9	Christian	Urban	None	0	0	0	0	0	0	0	0	0	1	0	Yes	No	No		Yes				Strongly disagree	Agree	Agree	No		Strongly disagree	Agree	Strongly disagree		Agree	Agree		Agree	Strongly agree	Strongly agree	No
2022-07-14 11:06:15	2022-07-14 11:12:32						Female	18	SHS	Single	9	Christian	Urban	None	0	0	0	0	0	0	0	0	0	1	0	No	No	No		No				Strongly disagree	Agree	Agree	No		Don't know	Don't know	Agree		Agree	Agree		DIsagree	Don't know	Agree	No
2022-07-14 11:12:42	2022-07-14 11:26:50						Female	50	No formal education	Single	3	Christian	Urban	None	0	0	0	0	0	0	0	0	0	1	0	No	No	No		No				Agree	Agree	Agree	Yes		Don't know	Don't know	Don't know		Agree	Agree		Strongly disagree	Agree	Agree	No
2022-07-14 11:27:02	2022-07-14 11:32:52						Male	52	JHS	Married	6	Christian	Urban	Other	0	0	0	0	0	0	0	0	0	0	1	No	No	No		No				Agree	Agree	Agree	Yes		Agree	Agree	Agree		Agree	Agree		DIsagree	Don't know	Don't know	No
2022-07-14 11:33:01	2022-07-14 11:40:24						Female	60	Primary school	Married	6	Christian	Urban	None	0	0	0	0	0	0	0	0	0	1	0	No	No	No		Yes				Agree	Agree	Agree	No		Don't know	Don't know	Don't know		Agree	Agree		DIsagree	Agree	Disagree	No
2022-07-14 11:41:04	2022-07-14 11:49:33						Male	43	JHS	Married	5	Christian	Urban	None	0	0	0	0	0	0	0	0	0	1	0	No	No	No		Yes				Disagree	Agree	Agree	No		Strongly disagree	Disagree	Don't know		Agree	Strongly agree		DIsagree	Strongly disagree	Strongly disagree	No
2022-07-14 11:49:42	2022-07-14 11:53:39						Female	26	JHS	Single	4	Christian	Urban	None	0	0	0	0	0	0	0	0	0	1	0	No	No	No		Yes				Disagree	Agree	Agree	No		Don't know	Disagree	Agree		Agree	Agree		Strongly disagree	Strongly disagree	Strongly disagree	No
2022-07-14 11:53:51	2022-07-14 12:15:44						Female	30	JHS	Married	4	Christian	Urban	None	0	0	0	0	0	0	0	0	0	1	0	No	No	No		Yes				Agree	Agree	Agree	No		Strongly disagree	Don't know	Don't know		Agree	Agree		Strongly disagree	Agree	Don't know	No
2022-07-14 12:16:01	2022-07-14 12:20:10						Male	33	Primary school	Single	5	Muslim	Urban	None	0	0	0	0	0	0	0	0	0	1	0	No	No	No		No				Agree	Agree	Agree	No		Strongly disagree	Strongly disagree	Strongly disagree		Strongly disagree	Strongly disagree		Strongly disagree	Agree	Agree	No
2022-07-14 12:20:19	2022-07-14 12:57:22						Male	29	Primary school	Single	2	Christian	Urban	None	0	0	0	0	0	0	0	0	0	1	0	No	No	No		No				Disagree	Agree	Agree	Yes		Don't know	Don't know	Disagree		Don't know	Don't know		DIsagree	Don't know	Don't know	No
2022-07-14 12:57:45	2022-07-14 13:07:36						Male	26	JHS	Single	1	Christian	Urban	None	0	0	0	0	0	0	0	0	0	1	0	No	No	No		Yes				Agree	Agree	Agree	Yes		Don't know	Don't know	Don't know		Agree	Agree		DIsagree	Agree	Strongly disagree	No
2022-07-14 13:08:21	2022-07-14 13:19:57						Male	23	Primary school	Single	5	Christian	Urban	None	0	0	0	0	0	0	0	0	0	1	0	No	No	No		No				Strongly disagree	Agree	Agree	No		Don't know	Strongly disagree	Strongly disagree		Agree	Agree		DIsagree	Agree	Agree	Yes
2022-07-14 13:20:09	2022-07-14 13:30:51						Male	31	Primary school	Single	1	Christian	Urban	None	0	0	0	0	0	0	0	0	0	1	0	No	No	No		Yes				Agree	Agree	Agree	Yes		Strongly disagree	Agree	Disagree		Agree	Agree		DIsagree	Agree	Don't know	No
2022-07-14 13:31:22	2022-07-14 13:35:40						Male	29	JHS	Single	3	Christian	Urban	Other	0	0	0	0	0	0	0	0	0	0	1	No	No	No		Yes				Agree	Agree	Agree	No		Don't know	Disagree	Disagree		Agree	Agree		Strongly disagree	Strongly agree	Agree	No
2022-07-14 13:35:48	2022-07-14 13:39:52						Male	33	JHS	Married	3	Muslim	Urban	None	0	0	0	0	0	0	0	0	0	1	0	No	No	No		No				Strongly disagree	Strongly disagree	Strongly disagree	No		Strongly disagree	Strongly disagree	Strongly disagree		Strongly disagree	Strongly disagree		Don't know	Strongly agree	Strongly agree	Yes
2022-07-14 13:40:12	2022-07-14 13:45:40						Male	40	No formal education	Married	5	Christian	Urban	None	0	0	0	0	0	0	0	0	0	1	0	No	No	No		No				Strongly agree	Strongly agree	Strongly agree	Yes		Don't know	Don't know	Don't know		Strongly agree	Don't know		Strongly agree	Don't know	Don't know	No
2022-07-14 13:45:46	2022-07-14 13:51:20						Female	36	Tertiary	Married	4	Christian	Urban	None	0	0	0	0	0	0	0	0	0	1	0	No	No	No		Yes				Agree	Agree	Agree	Yes		Strongly agree	Agree	Agree		Strongly agree	Agree		Strongly disagree	Disagree	Disagree	No
2022-07-14 13:51:27	2022-07-14 13:59:06						Male	34	Tertiary	Single	1	Christian	Urban	None	0	0	0	0	0	0	0	0	0	1	0	No	No	No		No				Agree	Agree	Agree	Yes		Don't know	Don't know	Don't know		Agree	Agree		DIsagree	Don't know	Don't know	No
2022-07-14 13:59:12	2022-07-14 14:03:45						Male	41	Primary school	Married	6	Christian	Urban	None	0	0	0	0	0	0	0	0	0	1	0	Yes	No	No		Yes				Strongly agree	Strongly agree	Strongly agree	Yes		Strongly disagree	Agree	Agree		Strongly agree	Strongly agree		Strongly disagree	Disagree	Disagree	No
2022-07-14 14:11:23	2022-07-14 14:19:55						Male	47	JHS	Single	2	Christian	Urban	None	0	0	0	0	0	0	0	0	0	1	0	No	No	No		Yes				Agree	Agree	Agree	Yes		Strongly disagree	Disagree	Agree		Agree	Agree		DIsagree	Agree	Disagree	No
2022-07-14 14:20:51	2022-07-20 09:24:36						Male	45	Primary school	Single	2	Christian	Urban	None	0	0	0	0	0	0	0	0	0	1	0	No	No	No		Yes				Strongly disagree	Strongly disagree	Strongly disagree	No		Strongly disagree	Strongly disagree	Strongly disagree		Strongly disagree	Strongly disagree		DIsagree	Strongly agree	Strongly agree	No
2022-07-20 09:24:57	2022-07-21 09:11:19						Male	39	Primary school	Single	3	Muslim	Urban	Other	0	0	0	0	0	0	0	0	0	0	1	No	No	No		Yes				Agree	Agree	Agree	Yes		Strongly disagree	Agree	Agree		Agree	Agree		DIsagree	Agree	Agree	No
2022-07-20 09:41:14	2022-07-20 09:50:25						Female	21	JHS	Single	2	Christian	Urban	None	0	0	0	0	0	0	0	0	0	1	0	No	No	No		Yes				Disagree	Agree	Agree	Yes		Strongly disagree	Agree	Agree		Agree	Agree		DIsagree	Disagree	Agree	No
2022-07-20 09:50:40	2022-07-20 10:09:26						Female	26	JHS	Single	2	Christian	Urban	None	0	0	0	0	0	0	0	0	0	1	0	Yes	No	No		Yes				Agree	Agree	Strongly agree	Yes		Agree	Agree	Strongly disagree		Agree	Agree		DIsagree	Agree	Disagree	No
2022-07-21 09:11:41	2022-07-21 09:18:54						Male	43	Primary school	Married	4	Christian	Urban	Other	0	0	0	0	0	0	0	0	0	0	1	No	No	No		Yes				Agree	Agree	Agree	No		Don't know	Don't know	Disagree		Agree	Agree		Strongly disagree	Agree	Don't know	No
2022-07-21 20:23:47	2022-07-21 21:03:42						Female	28	Tertiary	Single	4	Christian	Urban	None	0	0	0	0	0	0	0	0	0	1	0	No	No	No		Yes				Don't know	Disagree	Disagree	No		Strongly disagree	Disagree	Disagree		Disagree	Disagree		Agree	Agree	Disagree	No
2022-07-21 21:03:57	2022-07-21 22:34:22						Male	30	Tertiary	Married	3	Christian	Urban	None	0	0	0	0	0	0	0	0	0	1	0	No	No	Yes	Negative	Yes				Agree	Agree	Agree	Yes		Don't know	Agree	Disagree		Strongly agree	Strongly agree		Strongly agree	Strongly agree	Agree	No
2022-07-21 22:34:31	2022-07-21 23:51:31						Male	33	Tertiary	Married	4	Christian	Urban	None	0	0	0	0	0	0	0	0	0	1	0	No	No	No		Yes				Strongly agree	Strongly agree	Strongly agree	Yes		Agree	Disagree	Disagree		Agree	Strongly agree		Strongly agree	Strongly disagree	Strongly disagree	Yes
2022-07-21 23:52:24	2022-07-22 00:15:26						Female	36	Tertiary	Single	6	Christian	Urban	None	0	0	0	0	0	0	0	0	0	1	0	No	No	No		No				Agree	Agree	Agree	No		Strongly disagree	Strongly agree	Strongly disagree		Disagree	Agree		DIsagree	Disagree	Disagree	No
2022-08-15 09:06:34	2022-08-15 09:08:21						Male	24	Tertiary	Single	5	Christian	Urban	None	0	0	0	0	0	0	0	0	0	1	0	Yes	Yes	Yes	Positive	Yes				Strongly agree	Agree	Strongly agree	No		Strongly agree	Strongly agree	Agree		Strongly agree	Agree		Agree	Strongly agree	Agree	Yes
2022-08-15 09:28:01	2022-08-15 09:34:18						Female	25	SHS	Married	4	Christian	Urban	Diabetes	0	0	1	0	0	0	0	0	0	0	0	Yes	No	No		Yes				Agree	Agree	Agree	Yes		Agree	Agree	Agree		Agree	Agree		Agree	Agree	Agree	Yes
2022-08-15 09:37:03	2022-08-15 09:43:12						Male	32	Tertiary	Married	3	Muslim	Urban	None	0	0	0	0	0	0	0	0	0	1	0	Yes	Yes	Yes	Positive	Yes				Agree	Agree	Agree	Yes		Agree	Agree	Agree		Agree	Agree		Agree	Agree	Agree	Yes
2022-08-15 09:43:17	2022-08-15 09:46:55						Male	25	JHS	Single	2	Muslim	Urban	None	0	0	0	0	0	0	0	0	0	1	0	Yes	Yes	Yes	Negative	Yes				Disagree	Agree	Agree	Yes		Agree	Agree	Agree		Agree	Agree		Agree	Agree	Agree	Yes
2022-08-15 09:47:10	2022-08-15 09:52:00						Male	31	SHS	Married	3	Muslim	Urban	None	0	0	0	0	0	0	0	0	0	1	0	Yes	Yes	Yes	Negative	Yes				Agree	Agree	Agree	Yes		Agree	Agree	Agree		Agree	Agree		Agree	Agree	Agree	Yes
2022-08-15 09:52:46	2022-08-15 10:00:36						Female	24	SHS	Married	5	Christian	Urban	None	0	0	0	0	0	0	0	0	0	1	0	Yes	Yes	Yes	Positive	Yes				Agree	Agree	Agree	Yes		Agree	Strongly agree	Disagree		Agree	Agree		Agree	Agree	Agree	Yes
2022-08-15 10:00:40	2022-08-15 10:02:02						Female	36	Tertiary	Married	6	Other	Urban	Cancer	1	0	0	0	0	0	0	0	0	0	0	Yes	Yes	Yes	Positive	Yes				Agree	Agree	Agree	No		Strongly agree	Agree	Agree		Strongly agree	Agree		Strongly agree	Agree	Strongly agree	Yes
2022-08-15 10:02:06	2022-08-15 10:10:09						Male	35	Tertiary	Married	5	Muslim	Urban	Cancer	1	0	0	0	0	0	0	0	0	0	0	Yes	Yes	No		Yes				Agree	Agree	Agree	Yes		Agree	Agree	Agree		Agree	Agree		Agree	Agree	Agree	Yes
2022-08-15 10:10:56	2022-08-15 10:21:22						Female	22	Tertiary	Single	3	Christian	Urban	None	0	0	0	0	0	0	0	0	0	1	0	Yes	No	No		Yes				Agree	Agree	Agree	Yes		Agree	Agree	Agree		Agree	Agree		Agree	Agree	Agree	Yes
2022-08-15 10:21:42	2022-08-15 10:29:06						Female	25	Tertiary	Married	2	Christian	Urban	None	0	0	0	0	0	0	0	0	0	1	0	Yes	Yes	Yes	Negative	Yes				Agree	Agree	Agree	Yes		Agree	Agree	Agree		Agree	Agree		Agree	Agree	Agree	No
2022-08-15 10:30:17	2022-08-15 10:35:31						Female	30	Tertiary	Married	3	Christian	Urban	None	0	0	0	0	0	0	0	0	0	1	0	Yes	Yes	Yes	Negative	No				Agree	Agree	Agree	Yes		Agree	Agree	Agree		Agree	Agree		Agree	Agree	Agree	Yes
2022-08-15 10:36:07	2022-08-15 11:03:59						Female	23	Tertiary	Single	5	Other	Urban	None	0	0	0	0	0	0	0	0	0	1	0	Yes	No	No		No				Strongly disagree	Strongly disagree	Strongly disagree	No		Strongly disagree	Strongly disagree	Strongly disagree		Disagree	Strongly disagree		Agree	Agree	Agree	Yes
2022-08-15 11:04:03	2022-08-15 11:05:20						Female	16	SHS	Single	3	Christian	Urban	None	0	0	0	0	0	0	0	0	0	1	0	Yes	Yes	Yes	Negative	Yes				Agree	Agree	Strongly agree	No		Agree	Agree	Agree		Strongly agree	Agree		Agree	Agree	Agree	Yes
2022-08-15 11:05:24	2022-08-15 11:06:34						Male	18	SHS	Single	6	Muslim	Urban	None	0	0	0	0	0	0	0	0	0	1	0	Yes	Yes	No		Yes				Agree	Agree	Agree	No		Agree	Strongly agree	Agree		Agree	Agree		Agree	Agree	Agree	Yes
2022-08-15 10:25:27	2022-08-15 10:35:23						Female	29	Tertiary	Married	3	Christian	Urban	None	0	0	0	0	0	0	0	0	0	1	0	Yes	No	No		Yes				Disagree	Agree	Agree	No		Strongly disagree	Disagree	Disagree		Agree	Agree		Agree	Disagree	Disagree	No
2022-08-15 10:35:30	2022-08-15 10:42:22						Female	26	Tertiary	Married	2	Christian	Urban	None	0	0	0	0	0	0	0	0	0	1	0	No	No	No		Yes				Disagree	Agree	Agree	No		Strongly disagree	Disagree	Disagree		Agree	Agree		DIsagree	Don't know	Disagree	No
2022-08-15 10:42:27	2022-08-15 10:46:24						Male	27	Tertiary	Single	4	Christian	Urban	None	0	0	0	0	0	0	0	0	0	1	0	No	No	No		Yes				Strongly disagree	Agree	Agree	No		Strongly disagree	Strongly disagree	Strongly disagree		Strongly agree	Strongly agree		DIsagree	Don't know	Don't know	No
2022-08-15 10:46:33	2022-08-15 10:50:54						Female	25	Tertiary	Single	6	Christian	Urban	None	0	0	0	0	0	0	0	0	0	1	0	No	No	No		Yes				Strongly disagree	Agree	Agree	No		Strongly disagree	Strongly disagree	Strongly disagree		Strongly agree	Strongly agree		Strongly disagree	Don't know	Disagree	No
2022-08-15 10:51:10	2022-08-15 11:56:26						Male	30	Tertiary	Married	4	Christian	Urban	None	0	0	0	0	0	0	0	0	0	1	0	No	No	No		Yes				Agree	Agree	Agree	Yes		Don't know	Strongly disagree	Strongly disagree		Agree	Agree		Strongly disagree	Don't know	Don't know	No
2022-08-15 11:57:29	2022-08-15 12:05:07						Female	28	Tertiary	Married	3	Christian	Urban	None	0	0	0	0	0	0	0	0	0	1	0	No	No	No		Yes				Strongly disagree	Agree	Agree	No		Strongly disagree	Disagree	Disagree		Agree	Agree		Strongly disagree	Strongly disagree	Disagree	No
2022-08-15 12:05:10	2022-08-15 12:20:40						Male	31	Tertiary	Single	1	Muslim	Urban	None	0	0	0	0	0	0	0	0	0	1	0	No	No	No		Yes				Agree	Agree	Agree	No		Strongly disagree	Disagree	Disagree		Agree	Agree		Strongly disagree	Don't know	Don't know	No
2022-08-15 12:20:58	2022-08-15 12:25:22						Male	24	SHS	Single	4	Christian	Urban	None	0	0	0	0	0	0	0	0	0	1	0	No	No	No		No				Strongly disagree	Strongly disagree	Strongly disagree	No		Strongly disagree	Disagree	Strongly disagree		Strongly disagree	Strongly disagree		Strongly disagree	Strongly disagree	Strongly agree	No
2022-08-15 12:26:29	2022-08-15 12:33:27						Male	34	Tertiary	Married	4	Muslim	Urban	None	0	0	0	0	0	0	0	0	0	1	0	No	No	No		No				Disagree	Disagree	Disagree	No		Strongly disagree	Disagree	Strongly disagree		Disagree	Disagree		Strongly disagree	Don't know	Strongly disagree	No
2022-08-15 12:33:32	2022-08-15 12:42:59						Male	33	Tertiary	Married	6	Christian	Urban	None Diabetes	0	0	1	0	0	0	0	0	0	1	0	Yes	No	No		No				Disagree	Disagree	Disagree	No		Strongly disagree	Disagree	Disagree		Disagree	Disagree		DIsagree	Agree	Agree	No
[truncated: 22 more columns]
